# Supplementary material for: [1-(Carb­oxy­meth­yl)cyclo­hex­yl]methanaminium nitrate
Source: Acta Crystallogr Sect E Struct Rep Online. 2011 Jan 29;67(Pt 2):o513. doi: 10.1107/S1600536811001267 (PMC3051645; doi:10.1107/S1600536811001267)
Supplement: Supplementary file 1 [file e-67-0o513-sup1.cif]

##############################################################################
###                                                                        ###
###        Electronic paper (Acta Crystallographica Section E)             ###
###                                                                        ###
##############################################################################
#                                                                            #
# This CIF contains the data in a paper accepted for publication in Acta     #
# Crystallographica Section E. It conforms to the requirements of Notes      #
# for Authors for Section E, and has been peer reviewed under the auspices   #
# of the IUCr Commission on Journals.                                        #
#                                                                            #
# Full details of the Crystallographic Information File format               #
# are given in the paper "The Crystallographic Information File (CIF):       #
# a New Standard Archive File for Crystallography" by S. R. Hall, F. H.      #
# Allen and I. D. Brown [Acta Cryst. (1991), A47, 655-685].                  #
#                                                                            #
# The current version of the core CIF dictionary is obtainable from          #
# ftp://ftp.iucr.org/pub/cif_core.dic. The current version number is 2.4.    #
#                                                                            #
# Software is freely available for graphical display of the structure(s) in  #
# this CIF.  For information consult the CIF home page http://www.iucr.org/  #
# cif/home.html                                                              #
#                                                                            #
# This file may be used for bona fide research purposes within the           #
# scientific community so long as proper attribution is given to the journal # 
# article from which it was obtained.                                        #
#                                                                            #
##############################################################################
                                             
data_global
_audit_creation_method     'from SHELXL97 CIF and IUCr-template'
_journal_data_validation_number     ?
_journal_date_recd_electronic     2010-12-03
_journal_date_accepted     2011-01-10
_journal_name_full     'Acta Crystallographica, Section E'
_journal_year     2011
_journal_volume     67
_journal_issue      2
_journal_page_first     o513
_journal_page_last     o513
_journal_paper_category     QO
_journal_coeditor_code     PB2049
_publ_contact_author_name     'Dr Elise de Vries'
_publ_contact_author_address
;
Molecular Science Institute
School of Chemistry
University of the Witwatersrand
PO WITS, 2050
Johannesburg
South Africa
;
_publ_contact_author_email     'elise.devries@wits.ac.za'
_publ_contact_author_fax     '+27-11-717-6749'
_publ_contact_author_phone     '+27-11-717-6723'
_publ_section_title
;
[1-(Carboxymethyl)cyclohexyl]methanaminium nitrate
;
loop_
    _publ_author_name
    _publ_author_address
    'Elise J. C. de Vries'
;
Molecular Science Institute
School of Chemistry
University of the Witwatersrand
PO WITS
2050 Johannesburg
South Africa
;
    'Caryn Gamble'
;
Molecular Science Institute
School of Chemistry
University of the Witwatersrand
PO WITS
2050 Johannesburg
South Africa
;
    'Ahmed Shaikjee'
;
Molecular Science Institute
School of Chemistry
University of the Witwatersrand
PO WITS
2050 Johannesburg
South Africa
;
data_I
_chemical_name_systematic
;
[1-(Carboxymethyl)cyclohexyl]methanaminium nitrate
;
_chemical_name_common     'anhydrous gabapentin nitrate complex'
_chemical_formula_moiety     'C9 H18 N O2 +, N O3 -'
_chemical_formula_sum     'C9 H18 N2 O5'
_chemical_formula_iupac     'C9 H18 N O2 +, N O3 -'
_chemical_formula_weight     234.25
_chemical_melting_point     ?
_symmetry_cell_setting     orthorhombic
_symmetry_space_group_name_H-M     'P 21 21 21'
_symmetry_space_group_name_Hall     'P 2ac 2ab'
loop_
    _symmetry_equiv_pos_as_xyz
    'x, y, z'
    '-x+1/2, -y, z+1/2'
    'x+1/2, -y+1/2, -z'
    '-x, y+1/2, -z+1/2'
_cell_length_a     8.1743(8)
_cell_length_b     11.5945(11)
_cell_length_c     12.0396(9)
_cell_angle_alpha     90.00
_cell_angle_beta     90.00
_cell_angle_gamma     90.00
_cell_volume     1141.08(18)
_cell_formula_units_Z     4
_cell_measurement_reflns_used     1858
_cell_measurement_theta_min     3.01
_cell_measurement_theta_max     25.77
_cell_measurement_temperature     173(2)
_exptl_crystal_description     plate
_exptl_crystal_colour     colourless
_exptl_crystal_size_max     0.65
_exptl_crystal_size_mid     0.15
_exptl_crystal_size_min     0.14
_exptl_crystal_density_diffrn     1.364
_exptl_crystal_density_meas     ?
_exptl_crystal_density_method     'not measured'
_exptl_crystal_F_000     504
_exptl_absorpt_coefficient_mu     0.111
_exptl_absorpt_correction_type     none
_exptl_absorpt_process_details     ?
_exptl_absorpt_correction_T_min     ?
_exptl_absorpt_correction_T_max     ?
_exptl_special_details
;
;
_diffrn_ambient_temperature     173(2)
_diffrn_radiation_type     MoK\a
_diffrn_radiation_wavelength     0.71073
_diffrn_radiation_source     'fine-focus sealed tube'
_diffrn_radiation_monochromator     'graphite'
_diffrn_measurement_device_type     'Bruker APEXII CCD'
_diffrn_measurement_method     '\f and \w'
_diffrn_detector_area_resol_mean     ?
_diffrn_reflns_number     5654
_diffrn_reflns_av_R_equivalents     0.0442
_diffrn_reflns_av_sigmaI/netI     0.0359
_diffrn_reflns_theta_min     2.44
_diffrn_reflns_theta_max     26.99
_diffrn_reflns_theta_full     26.99
_diffrn_measured_fraction_theta_max     1.000
_diffrn_measured_fraction_theta_full     1.000
_diffrn_reflns_limit_h_min     -10
_diffrn_reflns_limit_h_max     8
_diffrn_reflns_limit_k_min     -12
_diffrn_reflns_limit_k_max     14
_diffrn_reflns_limit_l_min     -13
_diffrn_reflns_limit_l_max     15
_diffrn_standards_number     ?
_diffrn_standards_interval_count     ?
_diffrn_standards_interval_time     ?
_diffrn_standards_decay_%     ?
_refine_special_details
;
Refinement of <i>F</i>^2^ against ALL reflections. The weighted <i>R</i>-factor
<i>wR</i> and goodness of fit <i>S</i> are based on <i>F</i>^2^, conventional
<i>R</i>-factors <i>R</i> are based on <i>F</i>, with <i>F</i> set to zero for
negative <i>F</i>^2^. The threshold expression of <i>F</i>^2^ >
\s(<i>F</i>^2^) is used only for calculating <i>R</i>-factors(gt) <i>etc</i>.
and is not relevant to the choice of reflections for refinement.
<i>R</i>-factors based on <i>F</i>^2^ are statistically about twice as large
as those based on <i>F</i>, and <i>R</i>- factors based on ALL data will be
even larger.
;
_reflns_number_total     1448
_reflns_number_gt     1278
_reflns_threshold_expression     I>2\s(I)
_refine_ls_structure_factor_coef     Fsqd
_refine_ls_matrix_type     full
_refine_ls_R_factor_all     0.0394
_refine_ls_R_factor_gt     0.0333
_refine_ls_wR_factor_gt     0.0813
_refine_ls_wR_factor_ref     0.0841
_refine_ls_goodness_of_fit_ref     1.055
_refine_ls_restrained_S_all     1.055
_refine_ls_number_reflns     1448
_refine_ls_number_parameters     146
_refine_ls_number_restraints     0
_refine_ls_hydrogen_treatment     constr
_refine_ls_weighting_scheme     calc
_refine_ls_weighting_details
         'calc w=1/[\s^2^(Fo^2^)+(0.0451P)^2^+0.0272P] where P=(Fo^2^+2Fc^2^)/3'
_atom_sites_solution_hydrogens     geom
_atom_sites_solution_primary     direct
_atom_sites_solution_secondary     difmap
_refine_ls_shift/su_max     0.000
_refine_ls_shift/su_mean     0.000
_refine_diff_density_max     0.223
_refine_diff_density_min     -0.144
_refine_ls_extinction_method     none
_refine_ls_extinction_coef     ?
loop_
    _atom_type_symbol
    _atom_type_description
    _atom_type_scat_dispersion_real
    _atom_type_scat_dispersion_imag
    _atom_type_scat_source
    'C' 'C' 0.0033 0.0016
                         'International Tables Vol C Tables 4.2.6.8 and 6.1.1.4'
    'H' 'H' 0.0000 0.0000
                         'International Tables Vol C Tables 4.2.6.8 and 6.1.1.4'
    'N' 'N' 0.0061 0.0033
                         'International Tables Vol C Tables 4.2.6.8 and 6.1.1.4'
    'O' 'O' 0.0106 0.0060
                         'International Tables Vol C Tables 4.2.6.8 and 6.1.1.4'
_computing_data_collection     'APEX2 (Bruker, 2005)'
_computing_cell_refinement     'SAINT-NT (Bruker, 2005)'
_computing_data_reduction     'SAINT-NT (Bruker, 2005)'
_computing_structure_solution     'SHELXS97 (Sheldrick, 2008)'
_computing_structure_refinement     'SHELXL97 (Sheldrick, 2008)'
_computing_molecular_graphics
                                'X-SEED (Barbour, 2001; Atwood & Barbour, 2003)'
_computing_publication_material
                                'X-SEED (Barbour, 2001; Atwood & Barbour, 2003)'
loop_
    _atom_site_type_symbol
    _atom_site_label
    _atom_site_fract_x
    _atom_site_fract_y
    _atom_site_fract_z
    _atom_site_U_iso_or_equiv
    _atom_site_adp_type
    _atom_site_calc_flag
    _atom_site_refinement_flags
    _atom_site_occupancy
    _atom_site_disorder_assembly
    _atom_site_disorder_group
    C C1 0.5335(2) 0.08869(17) 0.35572(15) 0.0209(4) Uani d . 1 . .
    C C2 0.3870(2) 0.03596(17) 0.41650(16) 0.0221(4) Uani d . 1 . .
    H H2A 0.4250 0.0031 0.4879 0.026 Uiso calc R 1 . .
    H H2B 0.3076 0.0979 0.4337 0.026 Uiso calc R 1 . .
    C C3 0.3003(3) -0.0580(2) 0.35067(17) 0.0301(5) Uani d . 1 . .
    H H3B 0.2046 -0.0860 0.3932 0.036 Uiso calc R 1 . .
    H H3A 0.3756 -0.1238 0.3393 0.036 Uiso calc R 1 . .
    C C4 0.2437(3) -0.0124(2) 0.23826(18) 0.0369(6) Uani d . 1 . .
    H H4B 0.1597 0.0480 0.2497 0.044 Uiso calc R 1 . .
    H H4A 0.1931 -0.0759 0.1953 0.044 Uiso calc R 1 . .
    C C5 0.3869(3) 0.0380(2) 0.17244(17) 0.0354(6) Uani d . 1 . .
    H H5A 0.4643 -0.0246 0.1530 0.042 Uiso calc R 1 . .
    H H5B 0.3456 0.0721 0.1025 0.042 Uiso calc R 1 . .
    C C6 0.4764(3) 0.13032(18) 0.23945(16) 0.0272(5) Uani d . 1 . .
    H H6B 0.4031 0.1975 0.2490 0.033 Uiso calc R 1 . .
    H H6A 0.5732 0.1564 0.1968 0.033 Uiso calc R 1 . .
    C C7 0.5943(3) 0.19806(17) 0.41759(16) 0.0255(5) Uani d . 1 . .
    H H7A 0.6985 0.2230 0.3833 0.031 Uiso calc R 1 . .
    H H7B 0.5136 0.2605 0.4055 0.031 Uiso calc R 1 . .
    C C8 0.6213(3) 0.18538(18) 0.54059(17) 0.0243(5) Uani d . 1 . .
    C C9 0.6729(3) 0.0019(2) 0.33743(16) 0.0273(5) Uani d . 1 . .
    H H9A 0.6386 -0.0538 0.2797 0.033 Uiso calc R 1 . .
    H H9B 0.7694 0.0440 0.3086 0.033 Uiso calc R 1 . .
    N N1 0.7225(2) -0.06315(16) 0.43807(14) 0.0290(4) Uani d . 1 . .
    H H1A 0.8126 -0.1063 0.4226 0.043 Uiso calc R 1 . .
    H H1B 0.6393 -0.1103 0.4596 0.043 Uiso calc R 1 . .
    H H1C 0.7460 -0.0128 0.4938 0.043 Uiso calc R 1 . .
    O O1 0.7213(2) 0.12161(14) 0.58267(12) 0.0343(4) Uani d . 1 . .
    O O2 0.5264(2) 0.25326(14) 0.59950(11) 0.0325(4) Uani d . 1 . .
    H H2C 0.5456 0.2434 0.6674 0.039 Uiso calc R 1 . .
    N N2 0.4911(2) 0.27445(15) 0.87814(13) 0.0245(4) Uani d . 1 . .
    O O3 0.3960(2) 0.34667(14) 0.84059(13) 0.0397(4) Uani d . 1 . .
    O O4 0.5086(2) 0.26085(14) 0.97989(11) 0.0351(4) Uani d . 1 . .
    O O5 0.5740(2) 0.21168(14) 0.81312(11) 0.0333(4) Uani d . 1 . .
loop_
    _atom_site_aniso_label
    _atom_site_aniso_U_11
    _atom_site_aniso_U_22
    _atom_site_aniso_U_33
    _atom_site_aniso_U_12
    _atom_site_aniso_U_13
    _atom_site_aniso_U_23
    C1 0.0231(11) 0.0206(10) 0.0191(9) -0.0003(8) 0.0014(8) 0.0006(7)
    C2 0.0206(10) 0.0232(10) 0.0224(9) 0.0005(9) 0.0021(8) 0.0002(8)
    C3 0.0306(12) 0.0289(12) 0.0307(11) -0.0083(10) -0.0026(10) 0.0029(9)
    C4 0.0397(14) 0.0353(13) 0.0358(13) -0.0083(12) -0.0138(10) -0.0028(10)
    C5 0.0492(15) 0.0355(13) 0.0215(10) -0.0054(12) -0.0070(10) 0.0010(9)
    C6 0.0330(13) 0.0274(11) 0.0212(10) -0.0035(10) -0.0009(9) 0.0051(8)
    C7 0.0265(11) 0.0211(10) 0.0288(11) -0.0043(9) -0.0007(9) 0.0025(8)
    C8 0.0220(11) 0.0213(10) 0.0297(11) -0.0052(9) -0.0004(9) -0.0016(8)
    C9 0.0294(11) 0.0283(12) 0.0241(10) 0.0030(10) 0.0062(9) 0.0031(9)
    N1 0.0279(10) 0.0273(10) 0.0318(10) 0.0078(8) 0.0056(8) 0.0008(8)
    O1 0.0364(10) 0.0356(9) 0.0307(8) 0.0084(8) -0.0063(7) -0.0017(7)
    O2 0.0340(9) 0.0381(9) 0.0254(7) 0.0089(8) -0.0028(6) -0.0040(6)
    N2 0.0241(10) 0.0224(9) 0.0268(9) -0.0001(8) -0.0017(7) 0.0001(7)
    O3 0.0399(10) 0.0424(10) 0.0369(9) 0.0201(9) -0.0004(8) 0.0076(7)
    O4 0.0458(10) 0.0381(9) 0.0214(7) 0.0065(8) -0.0056(7) -0.0010(7)
    O5 0.0353(9) 0.0357(9) 0.0288(8) 0.0143(8) -0.0002(7) -0.0053(7)
_geom_special_details
;
All e.s.d.'s (except the e.s.d. in the dihedral angle between two l.s. planes)
are estimated using the full covariance matrix. The cell e.s.d.'s are taken
into account individually in the estimation of e.s.d.'s in distances, angles
and torsion angles; correlations between e.s.d.'s in cell parameters are only
used when they are defined by crystal symmetry. An approximate (isotropic)
treatment of cell e.s.d.'s is used for estimating e.s.d.'s involving l.s.
planes.
;
loop_
    _geom_bond_atom_site_label_1
    _geom_bond_atom_site_label_2
    _geom_bond_site_symmetry_2
    _geom_bond_distance
    _geom_bond_publ_flag
    C1 C2 . 1.531(3) ?
    C1 C9 . 1.536(3) ?
    C1 C7 . 1.552(3) ?
    C1 C6 . 1.552(3) ?
    C2 C3 . 1.522(3) ?
    C2 H2A . 0.9900 ?
    C2 H2B . 0.9900 ?
    C3 C4 . 1.525(3) ?
    C3 H3B . 0.9900 ?
    C3 H3A . 0.9900 ?
    C4 C5 . 1.530(3) ?
    C4 H4B . 0.9900 ?
    C4 H4A . 0.9900 ?
    C5 C6 . 1.528(3) ?
    C5 H5A . 0.9900 ?
    C5 H5B . 0.9900 ?
    C6 H6B . 0.9900 ?
    C6 H6A . 0.9900 ?
    C7 C8 . 1.504(3) ?
    C7 H7A . 0.9900 ?
    C7 H7B . 0.9900 ?
    C8 O1 . 1.214(3) ?
    C8 O2 . 1.313(3) ?
    C9 N1 . 1.484(3) ?
    C9 H9A . 0.9900 ?
    C9 H9B . 0.9900 ?
    N1 H1A . 0.9100 ?
    N1 H1B . 0.9100 ?
    N1 H1C . 0.9100 ?
    O2 H2C . 0.8400 ?
    N2 O3 . 1.229(2) ?
    N2 O4 . 1.243(2) ?
    N2 O5 . 1.266(2) ?
loop_
    _geom_angle_atom_site_label_1
    _geom_angle_atom_site_label_2
    _geom_angle_atom_site_label_3
    _geom_angle_site_symmetry_1
    _geom_angle_site_symmetry_3
    _geom_angle
    _geom_angle_publ_flag
    C2 C1 C9 . . 112.79(16) ?
    C2 C1 C7 . . 110.32(16) ?
    C9 C1 C7 . . 111.50(17) ?
    C2 C1 C6 . . 108.67(17) ?
    C9 C1 C6 . . 107.29(16) ?
    C7 C1 C6 . . 105.95(16) ?
    C3 C2 C1 . . 113.65(16) ?
    C3 C2 H2A . . 108.8 ?
    C1 C2 H2A . . 108.8 ?
    C3 C2 H2B . . 108.8 ?
    C1 C2 H2B . . 108.8 ?
    H2A C2 H2B . . 107.7 ?
    C2 C3 C4 . . 110.82(19) ?
    C2 C3 H3B . . 109.5 ?
    C4 C3 H3B . . 109.5 ?
    C2 C3 H3A . . 109.5 ?
    C4 C3 H3A . . 109.5 ?
    H3B C3 H3A . . 108.1 ?
    C3 C4 C5 . . 111.1(2) ?
    C3 C4 H4B . . 109.4 ?
    C5 C4 H4B . . 109.4 ?
    C3 C4 H4A . . 109.4 ?
    C5 C4 H4A . . 109.4 ?
    H4B C4 H4A . . 108.0 ?
    C6 C5 C4 . . 111.14(18) ?
    C6 C5 H5A . . 109.4 ?
    C4 C5 H5A . . 109.4 ?
    C6 C5 H5B . . 109.4 ?
    C4 C5 H5B . . 109.4 ?
    H5A C5 H5B . . 108.0 ?
    C5 C6 C1 . . 113.72(17) ?
    C5 C6 H6B . . 108.8 ?
    C1 C6 H6B . . 108.8 ?
    C5 C6 H6A . . 108.8 ?
    C1 C6 H6A . . 108.8 ?
    H6B C6 H6A . . 107.7 ?
    C8 C7 C1 . . 116.07(16) ?
    C8 C7 H7A . . 108.3 ?
    C1 C7 H7A . . 108.3 ?
    C8 C7 H7B . . 108.3 ?
    C1 C7 H7B . . 108.3 ?
    H7A C7 H7B . . 107.4 ?
    O1 C8 O2 . . 122.55(19) ?
    O1 C8 C7 . . 124.7(2) ?
    O2 C8 C7 . . 112.73(19) ?
    N1 C9 C1 . . 114.76(16) ?
    N1 C9 H9A . . 108.6 ?
    C1 C9 H9A . . 108.6 ?
    N1 C9 H9B . . 108.6 ?
    C1 C9 H9B . . 108.6 ?
    H9A C9 H9B . . 107.6 ?
    C9 N1 H1A . . 109.5 ?
    C9 N1 H1B . . 109.5 ?
    H1A N1 H1B . . 109.5 ?
    C9 N1 H1C . . 109.5 ?
    H1A N1 H1C . . 109.5 ?
    H1B N1 H1C . . 109.5 ?
    C8 O2 H2C . . 109.5 ?
    O3 N2 O4 . . 121.46(18) ?
    O3 N2 O5 . . 120.20(16) ?
    O4 N2 O5 . . 118.34(18) ?
loop_
    _geom_torsion_atom_site_label_1
    _geom_torsion_atom_site_label_2
    _geom_torsion_atom_site_label_3
    _geom_torsion_atom_site_label_4
    _geom_torsion_site_symmetry_1
    _geom_torsion_site_symmetry_2
    _geom_torsion_site_symmetry_3
    _geom_torsion_site_symmetry_4
    _geom_torsion
    _geom_torsion_publ_flag
    C9 C1 C2 C3 . . . . -65.3(2) ?
    C7 C1 C2 C3 . . . . 169.32(17) ?
    C6 C1 C2 C3 . . . . 53.6(2) ?
    C1 C2 C3 C4 . . . . -56.9(3) ?
    C2 C3 C4 C5 . . . . 56.0(3) ?
    C3 C4 C5 C6 . . . . -54.9(3) ?
    C4 C5 C6 C1 . . . . 54.1(3) ?
    C2 C1 C6 C5 . . . . -52.2(2) ?
    C9 C1 C6 C5 . . . . 70.0(2) ?
    C7 C1 C6 C5 . . . . -170.79(19) ?
    C2 C1 C7 C8 . . . . 49.5(2) ?
    C9 C1 C7 C8 . . . . -76.7(2) ?
    C6 C1 C7 C8 . . . . 166.91(19) ?
    C1 C7 C8 O1 . . . . 63.3(3) ?
    C1 C7 C8 O2 . . . . -118.1(2) ?
    C2 C1 C9 N1 . . . . -49.7(2) ?
    C7 C1 C9 N1 . . . . 75.1(2) ?
    C6 C1 C9 N1 . . . . -169.31(18) ?
loop_
    _geom_hbond_atom_site_label_D
    _geom_hbond_atom_site_label_H
    _geom_hbond_atom_site_label_A
    _geom_hbond_site_symmetry_A
    _geom_hbond_distance_DH
    _geom_hbond_distance_HA
    _geom_hbond_distance_DA
    _geom_hbond_angle_DHA
    _geom_hbond_publ_flag
    N1 H1A O5 2_654 0.91 2.02 2.828(2) 147 y
    N1 H1A O4 2_654 0.91 2.41 3.215(2) 147 y
    N1 H1A N2 2_654 0.91 2.58 3.465(3) 164 y
    N1 H1B O4 4_646 0.91 2.06 2.951(3) 168 y
    N1 H1B O3 4_646 0.91 2.47 3.022(2) 119 y
    N1 H1B N2 4_646 0.91 2.60 3.390(3) 146 y
    N1 H1C O1 . 0.91 1.90 2.760(2) 157 y
    O2 H2C O5 . 0.84 1.81 2.646(2) 175 y
    O2 H2C N2 . 0.84 2.60 3.376(2) 154 y
_iucr_refine_instructions_details
;
TITL 8as_as27_s in P2(1)2(1)2(1)
CELL  0.71073   8.1743  11.5945  12.0396   90.000   90.000   90.000
ZERR     4.00   0.0008   0.0011   0.0009    0.000    0.000    0.000
LATT  -1
SYMM  1/2 - X, - Y, 1/2 + Z
SYMM  1/2 + X, 1/2 - Y, - Z
SYMM  - X, 1/2 + Y, 1/2 - Z
SFAC  C    H    N    O
UNIT  36   72   8    20
MERG   4
OMIT    -2.00  54.00
FMAP   2
PLAN    5
SIZE     0.14   0.15   0.65
ACTA
HTAB    2.00000
EQIV $1 -x+3/2, -y, z-1/2
EQIV $2 -x+1, y-1/2, -z+3/2
HTAB N1 O5_$1
HTAB N1 O4_$1
HTAB N1 N2_$1
HTAB N1 O4_$2
HTAB N1 O3_$2
HTAB N1 N2_$2
HTAB N1 O1
HTAB O2 O5
HTAB O2 N2
BOND
BOND   $H
CONF
L.S.   4
TEMP  -100.00
WGHT    0.045100    0.027200
FVAR       0.23297
MOLE    1
C1    1    0.533508    0.088688    0.355720    11.00000    0.02313    0.02062 =
         0.01906    0.00063    0.00140   -0.00035
C2    1    0.387000    0.035965    0.416504    11.00000    0.02065    0.02318 =
         0.02238    0.00023    0.00208    0.00054
AFIX  23
H2A   2    0.425046    0.003103    0.487868    11.00000   -1.20000
H2B   2    0.307619    0.097936    0.433683    11.00000   -1.20000
AFIX   0
C3    1    0.300268   -0.057974    0.350671    11.00000    0.03060    0.02887 =
         0.03068    0.00291   -0.00257   -0.00828
AFIX  23
H3B   2    0.204578   -0.086013    0.393232    11.00000   -1.20000
H3A   2    0.375624   -0.123772    0.339323    11.00000   -1.20000
AFIX   0
C4    1    0.243659   -0.012391    0.238261    11.00000    0.03972    0.03531 =
         0.03577   -0.00278   -0.01376   -0.00834
AFIX  23
H4B   2    0.159718    0.048010    0.249661    11.00000   -1.20000
H4A   2    0.193142   -0.075893    0.195304    11.00000   -1.20000
AFIX   0
C5    1    0.386909    0.037951    0.172444    11.00000    0.04917    0.03548 =
         0.02150    0.00101   -0.00700   -0.00539
AFIX  23
H5A   2    0.464268   -0.024560    0.152978    11.00000   -1.20000
H5B   2    0.345604    0.072104    0.102492    11.00000   -1.20000
AFIX   0
C6    1    0.476444    0.130317    0.239450    11.00000    0.03300    0.02740 =
         0.02119    0.00508   -0.00093   -0.00346
AFIX  23
H6B   2    0.403064    0.197524    0.248953    11.00000   -1.20000
H6A   2    0.573174    0.156360    0.196797    11.00000   -1.20000
AFIX   0
C7    1    0.594290    0.198061    0.417590    11.00000    0.02650    0.02112 =
         0.02883    0.00245   -0.00073   -0.00426
AFIX  23
H7A   2    0.698502    0.222986    0.383251    11.00000   -1.20000
H7B   2    0.513577    0.260477    0.405531    11.00000   -1.20000
AFIX   0
C8    1    0.621265    0.185380    0.540592    11.00000    0.02202    0.02135 =
         0.02967   -0.00158   -0.00035   -0.00524
C9    1    0.672875    0.001933    0.337429    11.00000    0.02942    0.02828 =
         0.02409    0.00312    0.00617    0.00299
AFIX  23
H9A   2    0.638585   -0.053846    0.279688    11.00000   -1.20000
H9B   2    0.769366    0.043997    0.308642    11.00000   -1.20000
AFIX   0
N1    3    0.722500   -0.063149    0.438070    11.00000    0.02788    0.02727 =
         0.03182    0.00082    0.00558    0.00781
AFIX 137
H1A   2    0.812649   -0.106290    0.422562    11.00000   -1.50000
H1B   2    0.639311   -0.110288    0.459564    11.00000   -1.50000
H1C   2    0.745970   -0.012778    0.493801    11.00000   -1.50000
AFIX   0
O1    4    0.721346    0.121608    0.582669    11.00000    0.03645    0.03559 =
         0.03074   -0.00169   -0.00627    0.00835
O2    4    0.526354    0.253257    0.599496    11.00000    0.03400    0.03814 =
         0.02543   -0.00399   -0.00276    0.00889
AFIX  83
H2C   2    0.545564    0.243388    0.667373    11.00000   -1.20000
AFIX   0
MOLE    2
N2    3    0.491098    0.274454    0.878145    11.00000    0.02414    0.02242 =
         0.02683    0.00007   -0.00167   -0.00011
O3    4    0.396008    0.346674    0.840595    11.00000    0.03986    0.04239 =
         0.03689    0.00757   -0.00044    0.02013
O4    4    0.508638    0.260848    0.979891    11.00000    0.04583    0.03810 =
         0.02143   -0.00097   -0.00561    0.00647
O5    4    0.574033    0.211685    0.813120    11.00000    0.03529    0.03572 =
         0.02876   -0.00531   -0.00021    0.01429
HKLF    4
REM  8as_as27_s in P2(1)2(1)2(1)
REM R1 =  0.0333 for   1278 Fo > 4sig(Fo)  and  0.0394 for all   1448 data
REM    146 parameters refined using      0 restraints
END
WGHT      0.0451      0.0272
REM Highest difference peak  0.223,  deepest hole -0.144,  1-sigma level  0.036
Q1    1   0.5115  0.1055  0.2972  11.00000  0.05    0.22
Q2    1   0.5782  0.1237  0.3989  11.00000  0.05    0.20
Q3    1   0.2884 -0.0342  0.2953  11.00000  0.05    0.19
Q4    1   0.3373  0.0027  0.3659  11.00000  0.05    0.15
Q5    1   0.4294  0.0838  0.2156  11.00000  0.05    0.15
;
