# Supplementary material for: [1-(Carb­oxy­meth­yl)cyclo­hex­yl]methanaminium nitrate
Source: Acta Crystallogr Sect E Struct Rep Online. 2011 Jan 29;67(Pt 2):o513. doi: 10.1107/S1600536811001267 (PMC3051645; doi:10.1107/S1600536811001267)
Supplement: Supplementary file 2 [file e-67-0o513-Isup2.hkl]

#
# h,k,l, Fc-squared, Fo-squared, sigma(Fo-squared) and status flag
#
data_I
_shelx_title ' 8as_as27_s in P2(1)2(1)2(1)'
_shelx_refln_list_code          4
_shelx_F_calc_maximum      136.16
_exptl_crystal_F_000       504.00
_reflns_d_resolution_high  0.7830
 
loop_
 _symmetry_equiv_pos_as_xyz
 'x, y, z'
 '-x+1/2, -y, z+1/2'
 'x+1/2, -y+1/2, -z'
 '-x, y+1/2, -z+1/2'
 
_cell_length_a     8.1743
_cell_length_b    11.5945
_cell_length_c    12.0396
_cell_angle_alpha  90.000
_cell_angle_beta   90.000
_cell_angle_gamma  90.000
 
_shelx_F_squared_multiplier     1.000
 
loop_
 _refln_index_h
 _refln_index_k
 _refln_index_l
 _refln_F_squared_calc
 _refln_F_squared_meas
 _refln_F_squared_sigma
 _refln_observed_status
   2   0   0     2190.60     2214.50     23.40 o
   4   0   0     1034.32     1016.69     21.74 o
   6   0   0       27.51       24.14      6.45 o
   8   0   0      289.72      314.15     19.16 o
  10   0   0      172.51      181.12     17.87 o
   1   1   0      287.55      311.99      7.55 o
   2   1   0     1633.38     1676.21     32.80 o
   3   1   0       63.52       67.49      4.54 o
   4   1   0      453.45      454.73     10.62 o
   5   1   0       63.76       67.72      8.01 o
   6   1   0      253.93      251.50     10.36 o
   7   1   0       26.66       28.87      5.40 o
   8   1   0        0.82        0.94      4.20 o
   9   1   0        1.91        3.10      4.25 o
  10   1   0        0.06        0.78      4.72 o
   0   2   0      222.70      254.32      6.33 o
   1   2   0     2417.63     2549.34     24.23 o
   2   2   0    18538.58    18599.55    239.62 o
   3   2   0       49.82       67.94      4.48 o
   4   2   0      260.88      267.85      8.63 o
   5   2   0        1.89       -0.35      2.74 o
   6   2   0       92.72       98.88      7.36 o
   7   2   0        1.22        0.27      3.48 o
   8   2   0       37.96       46.68      6.51 o
   9   2   0        0.86        1.68      4.38 o
  10   2   0       27.13       28.26      6.70 o
   1   3   0     5218.64     5586.85    157.52 o
   2   3   0     2692.86     2798.83     21.80 o
   3   3   0     1810.50     1870.07     68.50 o
   4   3   0      880.09      891.62     15.42 o
   5   3   0       53.55       55.91      9.77 o
   6   3   0       53.41       52.94      5.95 o
   7   3   0      776.74      768.39     26.26 o
   8   3   0       30.82       32.90      5.99 o
   9   3   0        7.68        1.33      3.99 o
  10   3   0        5.01        7.72      5.31 o
   0   4   0     3996.39     3886.38     36.11 o
   1   4   0       35.31       43.14      2.36 o
   2   4   0     1555.64     1485.59     17.25 o
   3   4   0      521.16      580.17     12.16 o
   4   4   0      212.56      171.17      4.08 o
   5   4   0        3.92        1.66      3.07 o
   6   4   0       98.40       98.96      7.58 o
   7   4   0      319.06      304.27     12.83 o
   8   4   0       43.13       45.98      6.69 o
   9   4   0        0.05       -0.74      4.07 o
  10   4   0        8.42       12.20      7.55 o
   1   5   0        5.32        4.46      1.71 o
   2   5   0        6.92        4.28      2.39 o
   3   5   0      989.29     1024.70     16.85 o
   4   5   0      469.62      467.18     12.55 o
   5   5   0      244.42      222.58     10.05 o
   6   5   0      194.72      163.64     10.87 o
   7   5   0        2.39        6.02      4.34 o
   8   5   0      111.89      101.93      8.99 o
   9   5   0       44.77       43.31      7.17 o
   0   6   0      553.15      522.90     16.40 o
   1   6   0      108.59      126.35      6.42 o
   2   6   0      911.90     1012.05     38.60 o
   3   6   0      375.25      367.44     11.05 o
   4   6   0     1783.45     1856.55     25.51 o
   5   6   0     2894.44     2935.50     34.43 o
   6   6   0      330.78      327.72     13.08 o
   7   6   0        3.95       10.16      4.72 o
   8   6   0        7.26        8.01      4.56 o
   9   6   0        1.26       -1.99      4.42 o
   1   7   0        0.69        0.86      2.43 o
   2   7   0      183.13      187.63      8.50 o
   3   7   0      110.84      108.48      7.16 o
   4   7   0       19.35       21.52      4.41 o
   5   7   0      359.28      321.97     15.20 o
   6   7   0       11.08       10.48      4.60 o
   7   7   0        9.38        4.62      4.56 o
   8   7   0        0.00       -0.87      4.23 o
   9   7   0       26.23       17.14      6.35 o
   0   8   0      213.80      201.02     12.34 o
   1   8   0        0.15       -2.10      2.48 o
   2   8   0      270.25      265.50      8.68 o
   3   8   0       59.92       52.32      5.71 o
   4   8   0      825.33      832.93     22.66 o
   5   8   0       53.52       48.25      6.50 o
   6   8   0      175.57      183.84     10.99 o
   7   8   0      168.62      149.49     10.49 o
   8   8   0        5.10        5.01      5.25 o
   1   9   0       64.48       67.60      6.32 o
   2   9   0      553.54      553.63     15.48 o
   3   9   0        9.76        8.39      3.17 o
   4   9   0      319.24      301.87     15.29 o
   5   9   0        8.72        8.48      4.69 o
   6   9   0      114.12      105.59      9.31 o
   7   9   0       44.46       48.58      7.54 o
   8   9   0        9.67        9.70      5.71 o
   0  10   0       39.97       39.80      8.11 o
   1  10   0        4.47        4.43      4.05 o
   2  10   0       28.13       24.79      4.93 o
   3  10   0      279.90      266.00     12.24 o
   4  10   0       40.84       43.45      6.42 o
   5  10   0        6.27        2.66      4.43 o
   6  10   0       11.72        9.92      5.27 o
   7  10   0      108.00      112.40     10.60 o
   1  11   0       50.70       59.28      6.97 o
   2  11   0       51.37       52.41      6.70 o
   3  11   0      214.55      199.03     11.33 o
   4  11   0        0.35        0.53      3.20 o
   5  11   0       44.12       45.90      7.16 o
   6  11   0        0.19       -3.93      3.93 o
   0  12   0       21.74       19.53      7.74 o
   1  12   0      399.20      409.51     15.95 o
   2  12   0        2.61        1.55      4.28 o
   3  12   0        9.44        8.41      5.13 o
   4  12   0       32.83       34.91      6.83 o
   5  12   0       12.88       19.24      4.94 o
   6  12   0      123.63      139.88      9.47 o
   1  13   0        3.94       -1.41      5.16 o
   2  13   0        0.33        2.13      4.42 o
   3  13   0       22.14       18.08      6.24 o
   4  13   0        9.81        7.93      5.44 o
   5  13   0       10.86       12.59      6.07 o
   0  14   0        4.15        2.95      7.19 o
   1  14   0      108.25      125.51     11.07 o
   2  14   0       10.73        5.90      5.21 o
   3  14   0       18.05       21.81      9.30 o
   1   0   1       27.92       20.73      0.89 o
   2   0   1     3364.28     3205.09     57.93 o
   3   0   1      693.35      657.95     17.04 o
   4   0   1        0.16        2.10      2.28 o
   5   0   1       31.51       43.71      4.49 o
   6   0   1      107.69      103.15      7.34 o
   7   0   1       13.26        7.19      4.11 o
   8   0   1        4.98        3.47      4.23 o
   9   0   1        9.45        9.22      4.85 o
  10   0   1      101.73      108.01     10.36 o
   0   1   1        6.35        6.45      0.47 o
   1   1   1     2893.33     2929.81     25.69 o
   2   1   1     1253.24     1288.67     19.02 o
   3   1   1      958.09      984.66      9.47 o
   4   1   1      340.14      333.91      6.58 o
   5   1   1      271.20      256.39      6.67 o
   6   1   1      146.14      144.38      5.82 o
   7   1   1       76.39       79.42      5.12 o
   8   1   1       63.41       75.49      5.57 o
   9   1   1       94.30       90.90      6.32 o
  10   1   1       17.88       15.35      4.27 o
   0   2   1      959.85      992.92     15.39 o
   1   2   1     8463.69     8505.21    140.28 o
   2   2   1     4012.12     4062.94     63.34 o
   3   2   1       49.26       45.57      2.69 o
   4   2   1      302.18      297.08      7.55 o
   5   2   1       29.70       33.46      3.06 o
   6   2   1       90.29       95.98      5.14 o
   7   2   1       15.17        9.40      2.85 o
   8   2   1       47.88       48.19      4.78 o
   9   2   1       12.44       14.55      3.78 o
  10   2   1       27.58       34.50      5.11 o
   0   3   1        0.38        3.23      0.91 o
   1   3   1      736.89      711.61      7.43 o
   2   3   1     1653.72     1670.44     27.02 o
   3   3   1      224.95      239.34      4.35 o
   4   3   1      285.28      288.14      6.48 o
   5   3   1      232.49      232.06      6.70 o
   6   3   1      120.74      110.43      5.45 o
   7   3   1       75.41       68.02      4.96 o
   8   3   1       26.45       30.58      4.18 o
   9   3   1       65.86       57.48      5.50 o
  10   3   1        0.15        1.62      3.53 o
   0   4   1      177.29      158.66      9.07 o
   1   4   1     1102.88     1040.21     18.81 o
   2   4   1      527.66      613.54     11.18 o
   3   4   1     2426.82     2578.40     25.79 o
   4   4   1      131.66      127.98      4.92 o
   5   4   1      247.32      238.09      7.04 o
   6   4   1       10.58       11.06      2.94 o
   7   4   1      224.96      210.43      7.82 o
   8   4   1       80.66       80.52      5.77 o
   9   4   1        0.84        3.29      3.21 o
  10   4   1       30.02       28.01      5.03 o
   0   5   1      677.80      640.63     27.40 o
   1   5   1      327.65      315.63      4.90 o
   2   5   1      460.86      498.75      7.15 o
   3   5   1     1146.10     1185.82     18.00 o
   4   5   1      879.48      869.62     11.94 o
   5   5   1      163.78      160.61      6.14 o
   6   5   1       20.44       24.46      3.52 o
   7   5   1      298.32      259.90      8.77 o
   8   5   1       10.22       10.78      3.56 o
   9   5   1       28.09       30.79      4.76 o
   0   6   1       75.55       85.95      5.41 o
   1   6   1      150.99      147.07      4.64 o
   2   6   1      129.21      137.26      4.22 o
   3   6   1      318.83      298.62      7.15 o
   4   6   1       88.19      101.27      5.69 o
   5   6   1      164.34      175.61      6.73 o
   6   6   1      247.13      241.05      8.21 o
   7   6   1       26.64       26.62      4.06 o
   8   6   1       58.02       54.31      5.22 o
   9   6   1       22.27       19.28      4.36 o
   0   7   1        0.16       -0.96      2.33 o
   1   7   1      179.07      189.39      5.78 o
   2   7   1      210.42      225.09      5.73 o
   3   7   1      214.31      212.04      6.63 o
   4   7   1      280.54      276.68      7.85 o
   5   7   1      155.14      156.03      6.70 o
   6   7   1        3.80        1.86      2.84 o
   7   7   1        7.74       10.95      3.48 o
   8   7   1       56.17       53.73      5.44 o
   9   7   1       40.20       45.07      5.54 o
   0   8   1       99.42      102.07     14.28 o
   1   8   1       61.43       59.71      3.93 o
   2   8   1       11.45       11.80      2.27 o
   3   8   1       49.04       51.37      4.05 o
   4   8   1      461.09      474.19     10.58 o
   5   8   1       13.23       13.45      3.39 o
   6   8   1      191.40      194.90      8.02 o
   7   8   1       60.96       54.83      5.37 o
   8   8   1       21.96       23.71      4.57 o
   0   9   1       29.11       34.69      8.29 o
   1   9   1       23.39       25.65      3.23 o
   2   9   1      201.40      195.60      7.05 o
   3   9   1      150.20      144.53      5.62 o
   4   9   1       97.25       84.91      5.56 o
   5   9   1       90.81       93.31      5.90 o
   6   9   1       17.46       16.05      3.86 o
   7   9   1       46.72       49.41      5.29 o
   8   9   1       11.07       15.51      4.38 o
   0  10   1       26.72       26.98      5.14 o
   1  10   1       23.18       28.97      3.66 o
   2  10   1      103.99      113.75      6.05 o
   3  10   1      213.09      217.69      7.16 o
   4  10   1        8.73        9.69      2.93 o
   5  10   1       12.35       13.26      3.75 o
   6  10   1       72.46       71.39      5.99 o
   7  10   1       22.41       18.95      4.43 o
   0  11   1      248.77      255.48     15.11 o
   1  11   1       20.34       18.60      3.64 o
   2  11   1      274.04      267.77      8.95 o
   3  11   1       91.45      100.66      6.24 o
   4  11   1       13.53       11.50      3.04 o
   5  11   1       58.78       53.21      4.78 o
   6  11   1       47.24       48.03      5.49 o
   0  12   1        4.32        2.71      4.09 o
   1  12   1       64.81       65.29      5.41 o
   2  12   1       44.72       47.41      4.88 o
   3  12   1       23.26       21.13      4.10 o
   4  12   1       21.69       19.24      4.21 o
   5  12   1       16.54       19.91      3.86 o
   6  12   1        0.99        1.07      3.16 o
   0  13   1      103.61      112.66      9.82 o
   1  13   1       14.55       15.78      4.49 o
   2  13   1       23.33       23.12      4.37 o
   3  13   1       47.77       55.34      5.71 o
   4  13   1       13.59       15.43      4.43 o
   0  14   1       33.74       33.31      7.22 o
   1  14   1       27.91       28.05      4.92 o
   2  14   1        0.97       -2.26      3.54 o
   3  14   1        9.53        8.34      4.04 o
   0   0   2        1.41        7.44      0.78 o
   1   0   2       28.56       42.77      1.41 o
   2   0   2        1.63        1.38      1.10 o
   3   0   2       30.41       43.83      3.03 o
   4   0   2      164.11      156.23      6.76 o
   5   0   2        5.16        7.19      3.19 o
   6   0   2       35.94       33.24      4.95 o
   7   0   2       23.88       16.73      6.54 o
   8   0   2       84.60      100.83      8.66 o
   9   0   2       10.72       18.11      5.79 o
  10   0   2       26.92       37.84      7.28 o
   0   1   2     1695.21     1634.28     34.36 o
   1   1   2     4087.46     4090.31     33.81 o
   2   1   2      668.84      612.58      6.74 o
   3   1   2     1334.75     1341.40     18.95 o
   4   1   2       42.73       43.24      2.89 o
   5   1   2      508.75      519.78      9.07 o
   6   1   2       60.40       63.39      5.77 o
   7   1   2       39.84       40.42      4.05 o
   8   1   2       67.01       67.35      5.28 o
   9   1   2       20.92       18.68      4.07 o
  10   1   2       50.59       57.09      5.89 o
   0   2   2     2555.88     2540.28     51.23 o
   1   2   2      424.22      389.42      5.15 o
   2   2   2      952.73     1026.83     13.99 o
   3   2   2      941.68      984.55     18.71 o
   4   2   2     1032.63     1099.73     11.75 o
   5   2   2      155.30      167.80      5.77 o
   6   2   2      193.68      194.19      6.80 o
   7   2   2      122.64      119.71      6.18 o
   8   2   2       91.76       89.73      5.88 o
   9   2   2      166.47      172.84      8.18 o
  10   2   2        9.87       12.90      4.07 o
   0   3   2     2497.09     2321.06     16.80 o
   1   3   2      112.00      102.95      1.97 o
   2   3   2      484.06      527.90     10.67 o
   3   3   2      669.88      753.80     16.84 o
   4   3   2       32.07       36.42      2.89 o
   5   3   2      303.97      310.36      7.53 o
   6   3   2       52.12       55.44      4.24 o
   7   3   2      100.78       89.93      5.50 o
   8   3   2       38.02       35.30      4.32 o
   9   3   2       60.59       53.67      5.27 o
  10   3   2       33.89       43.35      5.57 o
   0   4   2      110.65       70.16     59.60 o
   1   4   2     1476.92     1496.80     27.52 o
   2   4   2     3570.42     3848.08     61.02 o
   3   4   2      245.76      256.63      4.42 o
   4   4   2      253.76      248.26      6.41 o
   5   4   2       81.42       89.76      4.91 o
   6   4   2      176.05      162.94      6.60 o
   7   4   2      139.23      136.16      6.55 o
   8   4   2      112.84      118.59      6.76 o
   9   4   2      139.31      143.70      7.75 o
   0   5   2       29.94       35.79     11.19 o
   1   5   2       30.72       29.04      3.37 o
   2   5   2      554.55      592.70     18.99 o
   3   5   2      166.43      186.04      5.89 o
   4   5   2      174.80      188.26      5.93 o
   5   5   2       17.07       13.09      2.72 o
   6   5   2      143.79      143.99      6.37 o
   7   5   2      144.51      139.66      6.79 o
   8   5   2      114.51      111.43      6.71 o
   9   5   2        7.22       12.65      3.80 o
   0   6   2      893.88      874.12     28.13 o
   1   6   2        3.51        4.48      1.21 o
   2   6   2      134.85      134.63      3.51 o
   3   6   2       73.32       77.06      3.17 o
   4   6   2      401.34      422.46      6.57 o
   5   6   2       11.97        8.42      2.95 o
   6   6   2      121.07      100.45      5.77 o
   7   6   2      178.91      179.44      7.71 o
   8   6   2       15.45       14.26      3.81 o
   9   6   2        7.19        8.88      3.73 o
   0   7   2     1039.47     1001.76     45.04 o
   1   7   2       30.50       28.48      2.31 o
   2   7   2       92.62       97.48      3.64 o
   3   7   2        5.33        6.21      1.58 o
   4   7   2        2.50        2.39      2.36 o
   5   7   2      192.14      200.24      7.38 o
   6   7   2      537.87      522.05     14.09 o
   7   7   2       16.63       10.01      3.39 o
   8   7   2       28.21       25.03      4.36 o
   9   7   2       31.52       33.72      5.13 o
   0   8   2       24.27       31.40      4.41 o
   1   8   2      227.13      248.13      6.95 o
   2   8   2       95.76       88.79      4.32 o
   3   8   2       28.68       32.52      3.08 o
   4   8   2      183.67      177.90      6.89 o
   5   8   2      286.11      284.75      8.96 o
   6   8   2       57.84       66.51      5.35 o
   7   8   2        6.13       11.22      3.69 o
   8   8   2       38.07       38.21      5.11 o
   0   9   2       11.33       15.22      4.07 o
   1   9   2      110.41      107.62      5.45 o
   2   9   2       49.12       53.06      4.27 o
   3   9   2      140.41      128.09      6.24 o
   4   9   2      425.40      407.48     10.30 o
   5   9   2       16.99       13.67      3.58 o
   6   9   2      153.59      139.65      7.31 o
   7   9   2       16.01       16.78      4.19 o
   8   9   2       28.32       34.61      5.22 o
   0  10   2       27.33       31.01      5.14 o
   1  10   2      286.22      289.12      8.58 o
   2  10   2        1.30        2.47      2.52 o
   3  10   2      233.92      229.37      7.22 o
   4  10   2      162.30      168.47      6.60 o
   5  10   2       28.30       32.76      4.43 o
   6  10   2        5.31        3.63      3.30 o
   7  10   2       46.25       48.69      5.60 o
   0  11   2      125.54      120.61      9.02 o
   1  11   2       64.66       63.83      5.03 o
   2  11   2       98.13      101.56      6.18 o
   3  11   2       30.22       35.37      4.47 o
   4  11   2       79.10       77.40      5.23 o
   5  11   2        9.17        8.10      3.12 o
   6  11   2       48.38       49.01      5.63 o
   0  12   2        6.06        4.97      4.43 o
   1  12   2       82.78       96.58      6.30 o
   2  12   2      132.38      137.83      7.19 o
   3  12   2       72.93       81.52      6.18 o
   4  12   2       11.12       15.09      4.10 o
   5  12   2        0.04       -0.13      2.94 o
   0  13   2        0.05        0.62      4.25 o
   1  13   2       27.50       32.08      4.67 o
   2  13   2       62.73       68.77      5.91 o
   3  13   2       75.26       76.71      7.23 o
   4  13   2        6.11        5.36      3.80 o
   0  14   2       88.84       95.25      9.96 o
   1  14   2       41.48       38.86      5.33 o
   2  14   2       14.18       10.94      4.18 o
   3  14   2        3.73        4.21      3.95 o
   1   0   3      931.52      860.89      9.58 o
   2   0   3      509.55      547.22     12.77 o
   3   0   3     2011.39     1946.46     40.70 o
   4   0   3      200.46      204.32      8.29 o
   5   0   3      738.52      809.23     15.71 o
   6   0   3        0.02       -1.11      3.13 o
   7   0   3      283.29      272.73     11.65 o
   8   0   3      163.53      152.98     10.28 o
   9   0   3        2.33        1.15      4.49 o
  10   0   3       14.12       19.16      6.51 o
   0   1   3     1318.37     1312.91     25.94 o
   1   1   3      436.21      401.31      4.16 o
   2   1   3      314.24      323.55      5.01 o
   3   1   3      716.29      737.46     10.71 o
   4   1   3     1334.85     1355.78     22.25 o
   5   1   3      179.35      186.81      5.87 o
   6   1   3      322.94      322.50      8.17 o
   7   1   3        0.22       -0.72      2.44 o
   8   1   3       34.26       38.25      4.49 o
   9   1   3       49.56       57.74      5.40 o
  10   1   3       17.86       19.45      4.35 o
   0   2   3      968.47      917.86     29.23 o
   1   2   3     2720.16     2589.67     35.17 o
   2   2   3     1906.71     2005.25     14.28 o
   3   2   3      861.37      868.01      8.90 o
   4   2   3      525.82      537.68     10.31 o
   5   2   3      497.78      479.74     13.00 o
   6   2   3       92.00       98.56      5.33 o
   7   2   3      192.78      203.22      8.99 o
   8   2   3        2.14        2.24      2.71 o
   9   2   3      101.24      106.75      6.80 o
  10   2   3       27.68       29.43      4.92 o
   0   3   3       54.27       57.47      2.60 o
   1   3   3     1511.51     1379.33     70.36 o
   2   3   3      182.49      194.43      3.37 o
   3   3   3      435.23      453.61      7.98 o
   4   3   3      319.13      346.76      5.49 o
   5   3   3      110.75      109.07      4.99 o
   6   3   3       61.18       58.57      4.29 o
   7   3   3      256.16      246.39      8.23 o
   8   3   3        1.90        2.36      2.86 o
   9   3   3       95.38       97.49      6.52 o
  10   3   3       16.76       21.30      4.50 o
   0   4   3      431.44      423.36     12.91 o
   1   4   3     2160.95     2182.00     21.27 o
   2   4   3       31.49       30.88      1.85 o
   3   4   3     1502.65     1533.65     22.70 o
   4   4   3      350.78      356.29      5.43 o
   5   4   3      111.47      105.17      5.15 o
   6   4   3       10.24       10.39      2.87 o
   7   4   3      153.37      144.95      6.76 o
   8   4   3       80.32       75.51      5.65 o
   9   4   3       18.90       19.47      4.15 o
   0   5   3      626.42      630.20     19.61 o
   1   5   3      598.57      636.81     13.53 o
   2   5   3      325.00      336.58      8.51 o
   3   5   3      186.94      204.81      4.51 o
   4   5   3       76.40       78.36      4.29 o
   5   5   3      210.64      222.36      6.94 o
   6   5   3        6.89        9.35      2.81 o
   7   5   3       36.92       41.85      4.24 o
   8   5   3       75.01       74.16      5.68 o
   9   5   3       26.49       29.29      4.62 o
   0   6   3     1792.79     1691.78     30.95 o
   1   6   3      221.99      222.90      4.21 o
   2   6   3      345.15      339.95      5.74 o
   3   6   3      433.01      464.51     12.86 o
   4   6   3      242.54      250.09      5.50 o
   5   6   3       69.32       68.00      3.53 o
   6   6   3       39.12       44.47      4.33 o
   7   6   3       37.28       41.43      4.57 o
   8   6   3       91.98       94.17      6.44 o
   9   6   3       16.60       20.01      4.43 o
   0   7   3     1059.77     1048.35     62.15 o
   1   7   3      141.15      150.72      4.38 o
   2   7   3      339.73      335.82      9.87 o
   3   7   3      132.08      138.34      4.40 o
   4   7   3       21.61       23.94      2.34 o
   5   7   3      186.65      172.88      6.89 o
   6   7   3       29.74       32.77      4.15 o
   7   7   3       65.59       67.08      5.53 o
   8   7   3      107.85      105.12      6.76 o
   0   8   3       92.24       85.30      5.77 o
   1   8   3      618.71      598.38     11.20 o
   2   8   3      513.21      494.72      8.22 o
   3   8   3       81.08       79.44      4.15 o
   4   8   3       75.34       73.58      4.97 o
   5   8   3      212.67      208.78      7.75 o
   6   8   3       78.44       87.38      5.86 o
   7   8   3       24.36       21.99      4.16 o
   8   8   3        4.01        4.22      3.53 o
   0   9   3        2.28        6.74      3.45 o
   1   9   3       88.09       88.53      4.26 o
   2   9   3       41.40       40.42      2.93 o
   3   9   3       21.90       16.36      3.08 o
   4   9   3      108.18      120.68      6.17 o
   5   9   3       82.58       81.14      5.69 o
   6   9   3       54.36       58.07      5.32 o
   7   9   3       50.95       59.84      5.78 o
   8   9   3       14.59       16.38      4.43 o
   0  10   3       98.49      103.66     14.10 o
   1  10   3      131.24      115.74      5.94 o
   2  10   3       36.32       39.63      4.11 o
   3  10   3      138.19      135.76      6.00 o
   4  10   3      160.92      159.91      9.91 o
   5  10   3       82.10       73.07      5.31 o
   6  10   3       73.32       75.66      6.16 o
   7  10   3       32.26       33.64      5.06 o
   0  11   3       42.78       43.73      6.19 o
   1  11   3       34.51       35.06      4.14 o
   2  11   3       92.59      105.95      6.17 o
   3  11   3       50.47       51.37      4.91 o
   4  11   3       25.54       23.27      3.73 o
   5  11   3       18.50       15.03      3.93 o
   6  11   3        2.25        2.07      2.89 o
   0  12   3       10.56       10.94      5.08 o
   1  12   3       23.78       27.25      4.16 o
   2  12   3       96.42      103.08      6.54 o
   3  12   3       48.37       53.06      5.33 o
   4  12   3        7.57        4.59      3.54 o
   5  12   3       85.13      101.59      6.28 o
   0  13   3      134.64      142.87     10.81 o
   1  13   3       91.90       93.37      6.65 o
   2  13   3       64.14       63.49      5.79 o
   3  13   3       65.38       67.26      6.14 o
   4  13   3       41.05       48.31      5.81 o
   0  14   3      155.68      174.17     12.55 o
   1  14   3       10.87        9.32      4.24 o
   2  14   3        1.24        0.33      3.63 o
   0   0   4     3907.81     3917.30     78.95 o
   1   0   4      981.99     1053.88      8.96 o
   2   0   4      126.08      113.23      5.43 o
   3   0   4      392.46      400.29      7.58 o
   4   0   4       30.09       33.64      3.05 o
   5   0   4       22.22       16.10      2.90 o
   6   0   4       19.18       18.98      4.23 o
   7   0   4        6.89        5.43      3.83 o
   8   0   4       26.88       27.70      5.77 o
   9   0   4       57.80       68.51      8.20 o
  10   0   4       54.08       58.45      8.40 o
   0   1   4      349.46      318.51      4.23 o
   1   1   4      630.35      638.00      5.96 o
   2   1   4       38.00       41.51      1.52 o
   3   1   4       58.98       52.54      2.33 o
   4   1   4      148.35      149.30      3.84 o
   5   1   4      257.15      252.38      5.34 o
   6   1   4      431.52      428.72      9.24 o
   7   1   4       89.44       89.80      5.35 o
   8   1   4      100.22      106.03      6.28 o
   9   1   4       29.92       38.69      4.79 o
  10   1   4       12.58       15.49      4.24 o
   0   2   4       28.82       14.20      1.89 o
   1   2   4      227.63      238.36      4.36 o
   2   2   4     2094.84     2092.92     14.83 o
   3   2   4      134.19      142.60      3.33 o
   4   2   4      299.62      310.84      5.71 o
   5   2   4      202.01      204.58      4.90 o
   6   2   4       74.01       74.93      4.73 o
   7   2   4       46.89       54.77      4.48 o
   8   2   4       87.12       86.93      5.76 o
   9   2   4        4.31        2.95      3.06 o
   0   3   4      441.83      425.19      9.88 o
   1   3   4      206.17      210.19      3.31 o
   2   3   4       18.71       21.21      1.30 o
   3   3   4      375.54      380.62      5.71 o
   4   3   4       70.94       65.12      2.88 o
   5   3   4      281.99      288.73      5.70 o
   6   3   4      257.36      239.07      9.04 o
   7   3   4       21.15       19.92      3.42 o
   8   3   4       80.75       78.60      5.61 o
   9   3   4       11.18       13.38      3.85 o
   0   4   4        2.54        0.93      1.25 o
   1   4   4      782.13      746.29     19.61 o
   2   4   4      668.99      677.08      8.77 o
   3   4   4      841.06      857.19     11.69 o
   4   4   4      151.29      155.65      4.03 o
   5   4   4       79.41       74.59      3.35 o
   6   4   4      249.65      259.19      7.89 o
   7   4   4       73.11       67.98      4.99 o
   8   4   4       31.68       28.20      4.06 o
   9   4   4       16.19       20.69      4.22 o
   0   5   4       21.59       15.52      2.30 o
   1   5   4      264.58      262.82     16.52 o
   2   5   4       56.06       54.92      2.55 o
   3   5   4      289.45      313.96      5.92 o
   4   5   4        8.02        5.77      1.59 o
   5   5   4      118.93      105.27      5.32 o
   6   5   4       41.58       36.19      3.91 o
   7   5   4       22.73       25.09      3.81 o
   8   5   4       20.04       19.89      3.96 o
   9   5   4       50.35       48.14      5.47 o
   0   6   4      367.15      375.12     13.03 o
   1   6   4      179.63      170.08      4.54 o
   2   6   4      216.29      218.91      4.72 o
   3   6   4      208.21      232.78      6.10 o
   4   6   4      320.26      314.32      5.51 o
   5   6   4      175.19      169.16      5.22 o
   6   6   4       35.12       32.65      3.86 o
   7   6   4        3.87        4.35      2.94 o
   8   6   4        8.13       12.93      3.64 o
   9   6   4        0.12        0.19      3.31 o
   0   7   4       27.06       28.11      3.26 o
   1   7   4      342.26      338.60      5.57 o
   2   7   4      664.69      657.51     12.01 o
   3   7   4       60.55       57.72      2.52 o
   4   7   4       54.21       52.28      3.37 o
   5   7   4        8.14        6.57      2.81 o
   6   7   4        7.65        6.09      3.16 o
   7   7   4       24.54       20.34      4.01 o
   8   7   4       11.50       14.49      3.93 o
   0   8   4       18.65        3.84      5.94 o
   1   8   4      335.44      334.39      9.70 o
   2   8   4       78.51       82.29      3.71 o
   3   8   4      273.37      259.57      6.28 o
   4   8   4       34.18       38.00      3.42 o
   5   8   4       44.75       45.42      4.43 o
   6   8   4      135.94      127.92      6.82 o
   7   8   4       20.33       16.52      3.93 o
   8   8   4       15.55       22.97      4.53 o
   0   9   4      466.59      466.09     11.04 o
   1   9   4      276.48      252.25     13.92 o
   2   9   4       32.91       29.44      2.74 o
   3   9   4       14.63       16.51      2.55 o
   4   9   4       18.75       12.26      3.23 o
   5   9   4       27.21       27.57      3.99 o
   6   9   4       29.25       26.34      4.24 o
   7   9   4       28.70       21.39      4.41 o
   0  10   4       12.57       13.83      3.33 o
   1  10   4      131.26      133.22      7.71 o
   2  10   4       43.73       42.53      3.95 o
   3  10   4      229.95      231.83      7.42 o
   4  10   4       33.63       34.58      4.25 o
   5  10   4       40.78       44.70      4.93 o
   6  10   4       30.39       25.67      4.44 o
   7  10   4       17.76       17.58      5.61 o
   0  11   4       59.69       75.91      7.54 o
   1  11   4       45.78       43.83      4.48 o
   2  11   4        8.93        2.91      2.22 o
   3  11   4        4.20        0.15      2.70 o
   4  11   4       50.13       45.09      4.41 o
   5  11   4       27.93       35.43      4.87 o
   6  11   4        5.90        8.40      3.90 o
   0  12   4        0.04       -0.07      4.09 o
   1  12   4       81.74       78.52      5.79 o
   2  12   4       47.11       50.38      5.09 o
   3  12   4       15.01       10.87      3.83 o
   4  12   4        5.86        8.48      3.36 o
   5  12   4       10.52       12.59      3.71 o
   0  13   4       13.96       14.66      5.85 o
   1  13   4       24.36       26.43      4.51 o
   2  13   4       30.13       32.10      4.89 o
   3  13   4       13.20        9.91      3.94 o
   4  13   4       33.14       22.39      4.76 o
   0  14   4        0.99       -3.89      4.95 o
   1  14   4       30.70       30.93      5.21 o
   2  14   4        0.08       -3.49      3.56 o
   1   0   5       37.76       31.56      1.62 o
   2   0   5      157.78      164.18     11.04 o
   3   0   5      252.87      253.42      6.03 o
   4   0   5      193.21      190.76      6.16 o
   5   0   5      292.52      291.12      9.56 o
   6   0   5      751.12      720.08     28.84 o
   7   0   5        7.84       10.84      3.98 o
   8   0   5        1.09        2.69      4.07 o
   9   0   5       26.09       34.17      6.50 o
   0   1   5     5206.94     5646.51     71.70 o
   1   1   5     1497.40     1506.51     15.28 o
   2   1   5     1045.42     1123.66     19.93 o
   3   1   5       39.32       39.32      1.83 o
   4   1   5       67.84       63.24      2.88 o
   5   1   5       15.88       15.21      2.05 o
   6   1   5       56.55       53.29      3.29 o
   7   1   5       32.02       37.84      4.00 o
   8   1   5      180.48      170.01      7.54 o
   9   1   5      119.82      116.94      6.99 o
   0   2   5      926.33      893.03     21.13 o
   1   2   5      830.14      754.48     49.21 o
   2   2   5     1363.72     1357.50     20.32 o
   3   2   5       36.53       41.64      1.91 o
   4   2   5      515.31      515.59      8.98 o
   5   2   5       65.70       58.34      3.14 o
   6   2   5       75.87       79.63      3.83 o
   7   2   5       15.20       14.12      3.33 o
   8   2   5       53.75       64.32      5.48 o
   9   2   5       31.04       33.06      4.63 o
   0   3   5      454.35      450.10     17.17 o
   1   3   5     1209.52     1284.85     27.62 o
   2   3   5      516.67      531.22      6.18 o
   3   3   5       40.49       42.54      2.20 o
   4   3   5      173.59      184.99      4.74 o
   5   3   5      211.57      209.56      5.04 o
   6   3   5       54.72       57.60      3.31 o
   7   3   5       56.91       62.36      4.75 o
   8   3   5       20.01       16.63      3.61 o
   9   3   5       19.04       26.11      4.31 o
   0   4   5       47.09       63.27      3.10 o
   1   4   5      426.85      439.50      7.76 o
   2   4   5       14.86       13.75      1.22 o
   3   4   5      328.27      327.33      5.20 o
   4   4   5      685.94      681.84      7.94 o
   5   4   5        7.76        9.89      2.01 o
   6   4   5       91.07       91.06      6.61 o
   7   4   5      102.37       92.43      5.60 o
   8   4   5       58.92       61.57      5.28 o
   9   4   5       32.70       29.56      5.67 o
   0   5   5      230.85      270.15     11.39 o
   1   5   5      139.81      136.19      3.56 o
   2   5   5      666.12      631.30      7.85 o
   3   5   5      317.91      320.23      5.91 o
   4   5   5      293.22      298.15      5.59 o
   5   5   5      191.03      162.13      4.78 o
   6   5   5      120.46      115.98      6.97 o
   7   5   5       80.88       77.39      5.38 o
   8   5   5       13.06       11.19      3.56 o
   9   5   5        5.59       12.15      4.85 o
   0   6   5       10.08       10.92      2.40 o
   1   6   5      222.27      189.84     25.76 o
   2   6   5      188.13      179.27     11.80 o
   3   6   5      234.76      231.60      4.51 o
   4   6   5       51.39       52.01      2.67 o
   5   6   5       12.87       12.71      2.19 o
   6   6   5       78.66       69.90      5.00 o
   7   6   5        5.19        5.35      2.95 o
   8   6   5       76.93       76.78      7.27 o
   0   7   5       93.66       93.34      8.02 o
   1   7   5      161.31      165.90      4.22 o
   2   7   5       54.42       59.87      3.09 o
   3   7   5        0.20       -0.11      1.33 o
   4   7   5      561.47      514.57     11.67 o
   5   7   5      157.81      150.83      6.52 o
   6   7   5      162.23      175.56      7.33 o
   7   7   5       49.85       52.22      4.98 o
   8   7   5        0.37       -0.40      3.88 o
   0   8   5       27.30       26.24      3.57 o
   1   8   5       76.55       71.07      3.98 o
   2   8   5       32.73       32.60      2.74 o
   3   8   5      125.43      117.48      4.38 o
   4   8   5      114.41      112.24      4.73 o
   5   8   5       20.46       22.07      3.55 o
   6   8   5       85.58       90.56      5.89 o
   7   8   5       62.09       55.08      6.58 o
   8   8   5        4.56        3.37      4.31 o
   0   9   5      222.75      147.02     68.19 o
   1   9   5       29.49       25.29      2.51 o
   2   9   5       81.46       77.25      3.61 o
   3   9   5       35.68       33.28      2.95 o
   4   9   5      131.90      131.34      6.47 o
   5   9   5        4.53        2.39      2.46 o
   6   9   5       61.11       63.98      6.71 o
   7   9   5        4.92        8.52      4.61 o
   0  10   5       43.83       43.84      4.56 o
   1  10   5       38.58       45.51      3.30 o
   2  10   5      141.95      134.21      5.49 o
   3  10   5       85.73       75.50      4.88 o
   4  10   5       39.42       38.05      4.43 o
   5  10   5        4.28        6.69      3.34 o
   6  10   5       17.39       16.97      5.20 o
   0  11   5       32.65       15.96     11.35 o
   1  11   5      118.78      116.82      5.52 o
   2  11   5      144.71      146.01      7.10 o
   3  11   5       20.92       12.59      3.67 o
   4  11   5       37.42       41.51      4.37 o
   5  11   5       11.85       11.31      4.73 o
   6  11   5       53.01       72.46      7.83 o
   0  12   5       16.11       11.77      5.22 o
   1  12   5      113.44      115.67      6.75 o
   2  12   5        1.99        0.43      3.01 o
   3  12   5       40.36       43.85      5.14 o
   4  12   5        2.28        1.36      3.35 o
   5  12   5       30.55       29.07      5.12 o
   0  13   5        0.64       -3.99      4.07 o
   1  13   5       62.63       53.56     16.26 o
   2  13   5       17.41       17.35      4.36 o
   3  13   5       90.13      109.70      8.75 o
   0  14   5       71.64       84.59      9.88 o
   0   0   6       26.00       26.99      2.21 o
   1   0   6      559.56      555.88      9.39 o
   2   0   6      505.61      503.84     13.65 o
   3   0   6        3.33        3.59      1.81 o
   4   0   6      570.55      591.18     10.14 o
   5   0   6      247.37      237.54      7.55 o
   6   0   6       62.33       68.84      5.40 o
   7   0   6        7.18       14.86      4.35 o
   8   0   6       86.55       94.30      8.41 o
   9   0   6        0.03       -1.42      4.28 o
   0   1   6       78.85       99.18      3.14 o
   1   1   6        1.44        2.56      1.18 o
   2   1   6       70.36       63.03      5.78 o
   3   1   6      370.84      392.31      5.65 o
   4   1   6        6.37        4.37      1.53 o
   5   1   6        1.18       -1.31      1.56 o
   6   1   6       46.14       44.68      3.08 o
   7   1   6       44.36       41.67      4.10 o
   8   1   6       34.91       46.96      4.70 o
   9   1   6       69.17       73.27      8.28 o
   0   2   6        2.10        4.59      1.09 o
   1   2   6      519.55      526.42     14.02 o
   2   2   6      237.42      251.60      4.89 o
   3   2   6      596.16      588.33      5.06 o
   4   2   6       18.06       20.13      1.97 o
   5   2   6       96.41       92.37      3.77 o
   6   2   6      112.86      108.86      4.39 o
   7   2   6      134.47      125.68      6.21 o
   8   2   6       54.02       57.45      4.95 o
   9   2   6       55.73       59.40      6.56 o
   0   3   6       10.32       12.69      1.36 o
   1   3   6      693.92      703.81      7.80 o
   2   3   6       25.19       28.78      2.24 o
   3   3   6      670.86      660.14      9.38 o
   4   3   6       12.27       12.74      1.77 o
   5   3   6       15.86       14.76      2.13 o
   6   3   6       63.71       56.89      3.42 o
   7   3   6       18.01       21.69      3.46 o
   8   3   6       36.50       41.54      5.50 o
   9   3   6        1.57        8.89      4.30 o
   0   4   6      169.75      161.76      4.47 o
   1   4   6      138.82      145.17      4.17 o
   2   4   6       91.08       95.21      2.37 o
   3   4   6       30.27       28.86      1.74 o
   4   4   6       74.57       71.40      3.12 o
   5   4   6      140.04      137.61      4.42 o
   6   4   6      241.31      213.61      5.67 o
   7   4   6        9.47       12.97      3.07 o
   8   4   6       27.89       27.79      5.00 o
   9   4   6       43.37       52.16      7.30 o
   0   5   6       25.06       26.50      2.89 o
   1   5   6      758.80      768.87     10.41 o
   2   5   6      564.05      544.56     12.59 o
   3   5   6      247.07      230.34      4.42 o
   4   5   6      140.39      130.38      4.10 o
   5   5   6        6.15        5.55      1.90 o
   6   5   6        9.75        8.30      2.52 o
   7   5   6        3.39        5.90      3.80 o
   8   5   6      161.54      164.04      9.36 o
   0   6   6       55.21       57.24      4.07 o
   1   6   6      179.80      179.84      5.05 o
   2   6   6       22.78       20.59      2.07 o
   3   6   6        5.81        6.92      1.59 o
   4   6   6      111.29       99.64      3.18 o
   5   6   6       28.58       31.45      2.77 o
   6   6   6       23.79       15.91      4.27 o
   7   6   6       22.75       24.15      5.00 o
   8   6   6        8.98        6.82      4.43 o
   0   7   6       72.56       77.23      5.74 o
   1   7   6      256.69      251.47      6.11 o
   2   7   6        1.65        2.72      1.73 o
   3   7   6       14.46       13.91      1.89 o
   4   7   6      105.67       98.22      4.11 o
   5   7   6       28.65       21.35      2.69 o
   6   7   6       58.87       53.50      5.98 o
   7   7   6       14.80       11.27      4.42 o
   8   7   6       10.69       12.54      4.86 o
   0   8   6       53.96       63.28      4.89 o
   1   8   6      116.83      109.93      5.10 o
   2   8   6        5.88        5.49      1.84 o
   3   8   6      118.63      108.13      4.65 o
   4   8   6      176.46      166.79      5.27 o
   5   8   6       19.28       15.07      4.45 o
   6   8   6       17.82       19.53      4.86 o
   7   8   6        1.40       -2.80      3.73 o
   0   9   6       13.90       17.68      3.56 o
   1   9   6       93.87       93.25      4.25 o
   2   9   6       43.25       41.61      4.82 o
   3   9   6       19.75       20.74      2.68 o
   4   9   6       21.59       17.72      3.13 o
   5   9   6       18.67       14.49      4.54 o
   6   9   6       52.09       41.91      6.01 o
   7   9   6       33.56       38.05      6.31 o
   0  10   6        0.16        2.17      2.66 o
   1  10   6       65.40       63.16      3.87 o
   2  10   6       66.38       70.01      4.07 o
   3  10   6       18.98       19.37      2.96 o
   4  10   6       18.60       14.42      4.53 o
   5  10   6       56.80       51.07      6.32 o
   6  10   6       34.73       36.96      6.20 o
   0  11   6      108.15      107.71      7.05 o
   1  11   6       58.28       56.16      3.86 o
   2  11   6       16.42       17.31      3.74 o
   3  11   6      105.81       96.80      7.56 o
   4  11   6       52.64       50.79      5.54 o
   5  11   6        9.32       15.24      5.11 o
   0  12   6      111.69      109.41      9.70 o
   1  12   6        9.20        2.21      3.27 o
   2  12   6        2.97       -0.33      3.77 o
   3  12   6       26.91       29.27      5.77 o
   4  12   6        4.46        5.44      3.93 o
   0  13   6       18.62        8.21      5.73 o
   1  13   6       51.23       56.51     11.78 o
   2  13   6        4.03        3.39      4.76 o
   1   0   7      216.48      230.67      3.68 o
   2   0   7       50.82       48.23      2.08 o
   3   0   7       40.07       38.63      2.50 o
   4   0   7      256.18      269.76      7.24 o
   5   0   7      581.73      594.02     14.29 o
   6   0   7      148.21      148.04      8.18 o
   7   0   7        0.04        2.93      2.93 o
   8   0   7       66.53       65.96     11.24 o
   9   0   7        2.27        3.32      6.63 o
   0   1   7     1122.47     1185.24     18.37 o
   1   1   7       99.03      105.28      3.12 o
   2   1   7       91.44       90.41      3.95 o
   3   1   7      164.57      170.15      5.03 o
   4   1   7       62.67       63.22      2.92 o
   5   1   7       60.83       53.35      3.01 o
   6   1   7       51.80       53.52      3.36 o
   7   1   7       51.08       57.02      3.67 o
   8   1   7       75.33       83.86      6.80 o
   9   1   7       67.91       81.26      9.71 o
   0   2   7      141.33      177.03      3.40 o
   1   2   7      357.46      356.57      6.03 o
   2   2   7      209.12      193.05      6.03 o
   3   2   7      359.19      388.78      7.87 o
   4   2   7       78.22       80.44      4.34 o
   5   2   7       86.30       94.93      3.83 o
   6   2   7       44.98       45.60      3.17 o
   7   2   7       98.35       96.04      5.17 o
   8   2   7       17.30       17.28      4.46 o
   9   2   7        1.49        4.70      5.32 o
   0   3   7      182.54      209.05      3.66 o
   1   3   7      258.87      243.12      5.53 o
   2   3   7     1086.64     1070.88     10.60 o
   3   3   7      211.20      214.88      5.43 o
   4   3   7      319.84      324.15      5.35 o
   5   3   7       53.15       49.68      3.01 o
   6   3   7      202.33      190.71      6.39 o
   7   3   7       23.65       23.46      3.31 o
   8   3   7       29.02       30.23      5.24 o
   9   3   7       18.07       25.95      6.95 o
   0   4   7      305.81      302.41      6.48 o
   1   4   7      839.61      827.40      9.37 o
   2   4   7      122.61      122.59      4.33 o
   3   4   7       58.57       57.50      3.39 o
   4   4   7      122.78      123.91      3.76 o
   5   4   7       43.18       40.09      3.39 o
   6   4   7       15.12       12.92      2.76 o
   7   4   7       63.65       62.88      6.66 o
   8   4   7        8.16       12.85      4.45 o
   0   5   7       19.27       17.39      2.58 o
   1   5   7      109.40      104.55      2.81 o
   2   5   7      441.45      443.56      9.90 o
   3   5   7       36.01       34.70      2.08 o
   4   5   7       99.79       91.81      4.40 o
   5   5   7      170.10      169.34      5.88 o
   6   5   7       96.09      102.49      6.28 o
   7   5   7       19.46       23.92      6.12 o
   8   5   7       50.54       60.28      6.88 o
   0   6   7      283.59      296.88      7.85 o
   1   6   7      525.05      527.29     11.08 o
   2   6   7       48.80       49.77      2.81 o
   3   6   7       40.75       41.21      2.48 o
   4   6   7      124.54      104.49      4.28 o
   5   6   7       42.33       37.15      3.60 o
   6   6   7       50.89       45.05      4.76 o
   7   6   7       11.93       12.48      4.43 o
   8   6   7       20.04       23.43      5.40 o
   0   7   7       23.80       23.09      4.96 o
   1   7   7       84.42       82.57      3.60 o
   2   7   7       86.94       82.02      4.06 o
   3   7   7      121.48      122.53      4.88 o
   4   7   7      187.11      183.63      6.36 o
   5   7   7       97.78       89.73      5.02 o
   6   7   7       28.41       27.78      5.02 o
   7   7   7        6.27        6.86      4.61 o
   0   8   7      207.53      221.23     10.37 o
   1   8   7       56.69       57.45      3.38 o
   2   8   7       55.93       49.93      3.02 o
   3   8   7       70.94       45.44     11.41 o
   4   8   7       45.29       40.99      3.70 o
   5   8   7       26.76       24.76      4.16 o
   6   8   7       36.66       30.24      5.44 o
   7   8   7       34.34       38.38      6.23 o
   0   9   7      237.57      247.23      8.82 o
   1   9   7      128.08      119.29      5.24 o
   2   9   7       45.68       46.27      3.53 o
   3   9   7      153.87      122.84     11.46 o
   4   9   7       65.49       73.12      7.13 o
   5   9   7       19.30       17.47      4.85 o
   6   9   7        3.15        0.53      4.22 o
   0  10   7        0.46       -1.10      2.95 o
   1  10   7       22.87       21.84      2.91 o
   2  10   7      127.47      126.69      5.86 o
   3  10   7       55.62       50.66      4.46 o
   4  10   7       34.24       36.40      5.67 o
   5  10   7       59.38       62.99      6.97 o
   6  10   7      129.66      137.29      9.74 o
   0  11   7       12.35        9.07      3.78 o
   1  11   7       22.16       18.67      3.34 o
   2  11   7       37.96       40.90      5.24 o
   3  11   7       72.75       80.31      7.40 o
   4  11   7        4.45        5.21      3.59 o
   5  11   7        8.75       13.89      5.04 o
   0  12   7        4.57        4.81      4.60 o
   1  12   7       47.68       54.08      5.34 o
   2  12   7       12.01        3.70      4.08 o
   3  12   7       16.93       16.66      5.28 o
   0  13   7        1.12        9.21      8.29 o
   1  13   7      130.37      154.02     12.05 o
   0   0   8       71.56       65.41      4.79 o
   1   0   8        1.97        3.04      1.11 o
   2   0   8      582.93      584.95     12.97 o
   3   0   8        4.57        2.27      1.52 o
   4   0   8      845.12      839.32     17.26 o
   5   0   8       55.94       63.43      4.80 o
   6   0   8      417.87      422.66     14.84 o
   7   0   8      155.34      170.65     10.60 o
   8   0   8       18.23       21.56      8.29 o
   0   1   8       94.04       95.57      2.94 o
   1   1   8      788.01      798.86     16.84 o
   2   1   8      335.99      335.45      6.62 o
   3   1   8      617.06      606.78      8.14 o
   4   1   8      640.27      579.05      8.74 o
   5   1   8      318.74      297.93      7.09 o
   6   1   8       73.82       75.67      4.48 o
   7   1   8        5.57        2.76      2.88 o
   8   1   8       54.89       54.26      7.73 o
   0   2   8       90.13       99.14      2.62 o
   1   2   8      120.31      122.27      3.95 o
   2   2   8      210.32      196.65      5.01 o
   3   2   8      280.37      266.09      5.91 o
   4   2   8      109.34      102.16      4.57 o
   5   2   8      230.38      220.03      6.40 o
   6   2   8      229.91      231.55      6.95 o
   7   2   8       94.91       97.60      6.07 o
   8   2   8       74.55       68.23      8.66 o
   0   3   8      225.36      240.63      6.21 o
   1   3   8       76.90       71.79      3.27 o
   2   3   8      276.82      277.93      5.87 o
   3   3   8      438.68      426.68      7.60 o
   4   3   8       84.87       91.42      4.47 o
   5   3   8       24.24       26.25      3.07 o
   6   3   8        2.07        1.91      2.31 o
   7   3   8       35.27       38.48      4.73 o
   8   3   8       24.10       25.15      6.58 o
   0   4   8       46.02       41.90      3.01 o
   1   4   8      182.02      181.26      6.41 o
   2   4   8      355.67      326.30      6.11 o
   3   4   8      447.45      444.98      8.06 o
   4   4   8      268.35      261.89     11.18 o
   5   4   8       39.45       39.21      3.51 o
   6   4   8       12.90       15.12      3.01 o
   7   4   8       34.73       36.27      4.54 o
   8   4   8       29.92       33.17      7.16 o
   0   5   8      465.18      421.98      8.38 o
   1   5   8       22.71       21.68      2.44 o
   2   5   8      203.42      196.76      5.70 o
   3   5   8      465.68      434.58      7.57 o
   4   5   8       21.03       17.46      2.74 o
   5   5   8       86.28       79.88      4.64 o
   6   5   8       28.77       23.72      4.07 o
   7   5   8       57.17       57.79      5.47 o
   8   5   8       24.73       24.15      5.34 o
   0   6   8       88.10       89.26      5.07 o
   1   6   8      620.98      633.69      7.25 o
   2   6   8      305.72      291.58      7.04 o
   3   6   8      211.58      204.20      6.17 o
   4   6   8       18.04       13.22      2.27 o
   5   6   8      127.31      119.87      5.67 o
   6   6   8       72.65       70.62      4.74 o
   7   6   8       24.72       19.41      5.00 o
   0   7   8       58.41       53.45      4.44 o
   1   7   8      549.51      516.50      9.19 o
   2   7   8       23.96       26.13      3.02 o
   3   7   8       21.33       19.62      2.55 o
   4   7   8       18.38       19.44      2.99 o
   5   7   8       10.85        9.87      2.83 o
   6   7   8        0.99        7.57      3.46 o
   7   7   8       22.99       23.04      5.47 o
   0   8   8      339.01      355.80      9.92 o
   1   8   8      213.87      210.93      6.54 o
   2   8   8      202.78      202.27      6.80 o
   3   8   8       52.73       56.61      4.19 o
   4   8   8       44.78       45.54      3.97 o
   5   8   8       18.97       12.64      3.69 o
   6   8   8       40.03       46.92      6.13 o
   0   9   8      134.69      119.25      8.79 o
   1   9   8       83.12       88.65      4.91 o
   2   9   8       47.58       48.42      3.68 o
   3   9   8       31.14       30.51      3.61 o
   4   9   8       41.45       48.71      5.04 o
   5   9   8        5.11        9.12      3.60 o
   6   9   8       53.22       57.13      6.93 o
   0  10   8        9.53       11.12      4.61 o
   1  10   8       71.87       50.99     15.16 o
   2  10   8       58.62       66.05      4.66 o
   3  10   8       28.84       30.44      3.93 o
   4  10   8       10.66        8.00      3.65 o
   5  10   8        4.68        2.41      4.12 o
   0  11   8       35.19       37.34      8.29 o
   1  11   8       97.41       99.37      6.46 o
   2  11   8       46.94       45.31      5.10 o
   3  11   8       16.22       18.26      4.08 o
   4  11   8        1.59       -3.18      3.18 o
   0  12   8       58.08       47.39     19.16 o
   1  12   8        4.92        4.10      3.29 o
   2  12   8       14.74       13.86      4.83 o
   1   0   9        5.65       11.20      1.81 o
   2   0   9      187.78      172.49      7.88 o
   3   0   9       24.90       23.63      4.25 o
   4   0   9       27.93       29.67      4.98 o
   5   0   9      239.96      229.04     10.93 o
   6   0   9      124.60      132.82      9.67 o
   7   0   9      110.95      134.01     10.07 o
   8   0   9       40.40       45.02      7.24 o
   0   1   9       24.85       27.43      2.07 o
   1   1   9      146.07      146.98      3.90 o
   2   1   9       62.58       57.80      3.08 o
   3   1   9       72.20       66.12      4.19 o
   4   1   9       42.55       44.08      5.73 o
   5   1   9      153.94      135.84      6.35 o
   6   1   9       58.32       57.66      4.90 o
   7   1   9       20.31       20.48      3.88 o
   8   1   9       22.41       23.32      4.40 o
   0   2   9      260.31      257.25      6.47 o
   1   2   9       45.59       46.66      2.70 o
   2   2   9      121.06      120.65      4.15 o
   3   2   9       39.99       49.03      3.16 o
   4   2   9      289.30      284.24      7.51 o
   5   2   9      112.69      102.65      5.67 o
   6   2   9       53.10       55.25      4.77 o
   7   2   9       23.42       22.08      3.98 o
   8   2   9       18.27       21.83      5.06 o
   0   3   9       88.07       73.74      5.80 o
   1   3   9      312.36      311.34      5.96 o
   2   3   9      202.52      198.98      5.46 o
   3   3   9       17.35       15.01      2.41 o
   4   3   9       28.74       29.72      3.03 o
   5   3   9      174.73      175.09      6.13 o
   6   3   9      106.82       95.89      5.91 o
   7   3   9       18.17       16.50      4.52 o
   8   3   9       12.69       16.87      6.05 o
   0   4   9       45.38       44.63      3.66 o
   1   4   9      172.02      171.49      4.86 o
   2   4   9        0.50       -1.34      1.53 o
   3   4   9      108.67      101.47      4.16 o
   4   4   9       68.05       73.65      4.19 o
   5   4   9      118.68      124.84      5.52 o
   6   4   9        5.03        8.85      2.87 o
   7   4   9       13.82       10.62      4.14 o
   0   5   9       75.28       68.63      8.29 o
   1   5   9      138.09      139.50      4.87 o
   2   5   9       59.15       59.53      3.61 o
   3   5   9      194.27      193.37      5.53 o
   4   5   9       12.31       14.21      2.47 o
   5   5   9       22.23       20.86      3.27 o
   6   5   9        6.15        7.28      3.29 o
   7   5   9        4.77        1.09      3.60 o
   0   6   9      327.27      306.35     12.06 o
   1   6   9       61.40       63.45      3.45 o
   2   6   9      211.03      211.11      6.29 o
   3   6   9       84.59       84.67      4.07 o
   4   6   9       15.32        9.32      2.08 o
   5   6   9       37.63       40.56      3.98 o
   6   6   9       35.93       40.30      4.16 o
   7   6   9        7.92        6.75      3.75 o
   0   7   9       91.45       83.35      7.42 o
   1   7   9      100.69      111.44      4.95 o
   2   7   9        0.06       -1.60      1.92 o
   3   7   9       14.98       13.68      2.43 o
   4   7   9      147.92      150.78      6.24 o
   5   7   9       10.24        9.20      2.92 o
   6   7   9        1.89        2.34      3.16 o
   0   8   9      281.46      251.47     12.05 o
   1   8   9       29.42       33.96      4.07 o
   2   8   9       33.03       36.88      3.33 o
   3   8   9       31.65       37.99      3.78 o
   4   8   9       33.09       39.02      3.95 o
   5   8   9       18.75       19.87      4.12 o
   6   8   9        0.29       -1.28      3.25 o
   0   9   9       25.68       20.83      6.82 o
   1   9   9       93.43       95.97      6.03 o
   2   9   9       36.25       21.61      9.96 o
   3   9   9        8.67       10.79      2.74 o
   4   9   9       47.97       46.71      5.09 o
   5   9   9       21.77       22.67      4.53 o
   0  10   9       59.91       64.35      7.68 o
   1  10   9       24.03       19.94      3.94 o
   2  10   9        9.28        8.02      3.35 o
   3  10   9       12.31       20.23      4.20 o
   4  10   9       20.38       20.69      4.34 o
   0  11   9       32.91       39.11      6.76 o
   1  11   9       40.15       23.27     11.63 o
   2  11   9       15.00       18.50      4.86 o
   3  11   9        9.98        9.61      4.70 o
   0  12   9       84.99       84.32      9.30 o
   0   0  10      107.71      100.62      5.37 o
   1   0  10        1.22        2.63      2.39 o
   2   0  10      174.23      177.54      9.58 o
   3   0  10       76.31       87.62      6.85 o
   4   0  10        1.11        1.46      2.32 o
   5   0  10       44.59       33.05      5.54 o
   6   0  10        0.22        0.46      3.91 o
   7   0  10        0.11       -1.10      3.84 o
   0   1  10       76.53       78.86      3.78 o
   1   1  10        2.84        4.06      1.49 o
   2   1  10       70.52       73.20      4.22 o
   3   1  10      170.83      169.96      6.28 o
   4   1  10       73.63       69.78      4.74 o
   5   1  10      383.46      386.27     10.24 o
   6   1  10       30.26       27.89      4.01 o
   7   1  10       24.26       26.24      4.28 o
   0   2  10      688.02      653.72     14.74 o
   1   2  10        1.76        2.05      1.40 o
   2   2  10       54.27       52.78      3.21 o
   3   2  10      224.58      212.10     11.11 o
   4   2  10      289.50      291.87      9.06 o
   5   2  10       29.09       36.16      4.06 o
   6   2  10       99.42      107.85      6.40 o
   7   2  10       96.97       97.16      6.57 o
   0   3  10        3.66        3.52      2.90 o
   1   3  10       35.18       35.98      3.67 o
   2   3  10      362.95      367.35      8.21 o
   3   3  10      216.91      204.05      7.53 o
   4   3  10       48.12       47.96      4.30 o
   5   3  10       60.38       58.61      4.70 o
   6   3  10       24.79       30.31      4.18 o
   7   3  10      145.69      143.19      9.22 o
   0   4  10      258.96      251.45     10.44 o
   1   4  10       92.40       93.14      5.01 o
   2   4  10      757.03      750.71     10.54 o
   3   4  10       86.75       87.12      4.10 o
   4   4  10       34.82       29.89      3.30 o
   5   4  10       39.20       26.87     10.38 o
   6   4  10        6.31        4.53      3.10 o
   7   4  10        6.83       14.67      4.64 o
   0   5  10      516.16      508.98     14.95 o
   1   5  10      215.27      195.30      6.95 o
   2   5  10       39.66       45.38      3.13 o
   3   5  10       73.31       76.37      4.01 o
   4   5  10        8.08        7.27      2.26 o
   5   5  10      137.28      135.19      6.73 o
   6   5  10        6.62        5.79      3.87 o
   7   5  10       23.63       25.36      5.33 o
   0   6  10      124.55      129.87      8.79 o
   1   6  10       21.70       17.99      3.28 o
   2   6  10       92.23       99.97      5.02 o
   3   6  10       22.78       26.35      2.92 o
   4   6  10       25.45       22.16      2.95 o
   5   6  10       12.53       12.62      2.66 o
   6   6  10        8.00        9.13      3.47 o
   0   7  10      146.79      151.69     11.52 o
   1   7  10      131.14      129.73      6.54 o
   2   7  10       56.45       56.81      4.29 o
   3   7  10       34.22       35.71      3.24 o
   4   7  10        8.73        4.34      2.14 o
   5   7  10       44.84       48.61      4.31 o
   6   7  10       20.63       25.87      5.46 o
   0   8  10       50.20       59.19      7.09 o
   1   8  10      106.84      109.69      6.35 o
   2   8  10        2.04        1.76      2.46 o
   3   8  10        6.77        5.92      3.07 o
   4   8  10       24.70       24.93      3.62 o
   5   8  10       58.01       64.98      5.83 o
   0   9  10      101.56      108.81      9.25 o
   1   9  10       39.26       34.55      4.46 o
   2   9  10      104.20      107.64      6.65 o
   3   9  10        3.09        4.10      2.76 o
   4   9  10       20.81       22.54      5.30 o
   0  10  10        3.24        1.97      4.10 o
   1  10  10        5.59        4.80      3.22 o
   2  10  10       22.52       10.37      5.33 o
   3  10  10       77.82       78.11      9.21 o
   0  11  10        3.97       -0.81      4.28 o
   1  11  10       48.49       47.69      5.38 o
   1   0  11      847.40      791.18     15.53 o
   2   0  11       10.92       11.92      3.57 o
   3   0  11       88.65       92.36      7.47 o
   4   0  11       82.04       97.01      7.80 o
   5   0  11      173.52      171.59     10.51 o
   6   0  11        5.52        7.04      4.67 o
   7   0  11       27.07       27.69      6.37 o
   0   1  11       40.16       45.69      8.48 o
   1   1  11       12.92       10.58      2.65 o
   2   1  11       12.35       13.41      2.63 o
   3   1  11      118.93      109.81      5.56 o
   4   1  11      120.53      122.62      6.10 o
   5   1  11        0.76        0.78      2.23 o
   6   1  11       32.41       40.28      4.66 o
   7   1  11        1.70        3.59      3.33 o
   0   2  11       30.22       26.97      4.23 o
   1   2  11       92.46       79.65      4.82 o
   2   2  11      180.43      178.85      6.29 o
   3   2  11      479.54      478.21     10.35 o
   4   2  11       98.52       99.28      5.64 o
   5   2  11       21.54       28.43      3.93 o
   6   2  11        9.32        9.49      3.45 o
   7   2  11       50.57       49.34      5.34 o
   0   3  11        4.98        9.11      3.54 o
   1   3  11       52.58       52.19      3.64 o
   2   3  11      150.09      148.79      6.55 o
   3   3  11        4.53        2.06      2.35 o
   4   3  11       35.73       31.43      4.07 o
   5   3  11       35.71       39.29      4.44 o
   6   3  11       47.55       49.07      4.97 o
   0   4  11       35.74       30.13      5.04 o
   1   4  11      268.16      272.23      7.00 o
   2   4  11       93.68       91.89      4.79 o
   3   4  11        1.37        1.62      2.14 o
   4   4  11       27.99       27.23      3.35 o
   5   4  11        3.13        6.82      3.15 o
   6   4  11       35.38       31.56      5.27 o
   0   5  11        6.83        5.16      3.52 o
   1   5  11       12.66       13.89      3.09 o
   2   5  11       32.85       26.30      4.25 o
   3   5  11       17.39       20.56      3.57 o
   4   5  11       11.24       10.55      2.76 o
   5   5  11       29.88       32.51      3.82 o
   6   5  11        6.92        6.45      3.88 o
   0   6  11       18.50       15.12      4.67 o
   1   6  11      159.60      152.14      7.54 o
   2   6  11       11.86       15.53      2.95 o
   3   6  11       75.19       74.05      4.72 o
   4   6  11      142.86      145.49      7.10 o
   5   6  11       45.04       53.84      5.22 o
   0   7  11       45.90       37.02      6.01 o
   1   7  11      118.67      117.21      6.46 o
   2   7  11       14.23       13.96      2.76 o
   3   7  11       25.12       21.67      3.46 o
   4   7  11       82.00       91.44      7.29 o
   5   7  11       29.18       25.67      4.93 o
   0   8  11       50.47       70.33      7.62 o
   1   8  11       21.93       18.24      3.78 o
   2   8  11       31.24       32.33      4.42 o
   3   8  11       89.34       99.42      6.57 o
   4   8  11        3.77        1.38      2.92 o
   0   9  11       93.46       91.01      8.86 o
   1   9  11        3.82        2.40      3.01 o
   2   9  11       92.87       98.95      6.64 o
   3   9  11       56.47       54.11     10.05 o
   0  10  11        1.58       -0.80      4.36 o
   1  10  11        8.63       13.32      3.88 o
   0   0  12      667.90      666.62     27.82 o
   1   0  12        1.23       -0.74      5.16 o
   2   0  12       23.45       23.95      7.74 o
   3   0  12       25.04       44.96      5.71 o
   4   0  12       28.70       32.82      5.67 o
   5   0  12       62.04       58.40      6.99 o
   6   0  12       37.14       49.08      7.26 o
   0   1  12       50.98       47.85      6.58 o
   1   1  12       22.83       26.52      4.49 o
   2   1  12       20.90       29.24      4.42 o
   3   1  12       50.26       46.96      5.07 o
   4   1  12        3.63        6.16      2.81 o
   5   1  12       11.43        9.79      3.21 o
   6   1  12       47.25       57.91      5.49 o
   0   2  12      182.12      159.38     14.92 o
   1   2  12       42.62       48.51      5.49 o
   2   2  12       18.29       18.89      3.35 o
   3   2  12        4.28        3.67      3.09 o
   4   2  12       16.80       19.66      3.58 o
   5   2  12       40.15       50.84      4.91 o
   6   2  12       21.82       24.84      4.28 o
   0   3  12       64.94       82.54     11.24 o
   1   3  12       97.78      100.60      4.96 o
   2   3  12       29.37       29.73      3.86 o
   3   3  12       45.87       49.46      4.67 o
   4   3  12       73.32       73.83      8.14 o
   5   3  12       29.24       41.48      4.70 o
   6   3  12        4.48        6.64      3.07 o
   0   4  12        0.48       -2.88      3.06 o
   1   4  12       11.02       10.12      3.57 o
   2   4  12        9.98        8.92      3.06 o
   3   4  12       76.48       87.95      5.87 o
   4   4  12       82.36       85.74      5.91 o
   5   4  12       50.32       56.14      6.28 o
   0   5  12       42.13       54.80      6.37 o
   1   5  12        8.03        7.95      3.43 o
   2   5  12        3.20        3.38      2.72 o
   3   5  12       29.15       34.65      4.35 o
   4   5  12        7.46        8.71      3.40 o
   5   5  12        6.74        4.84      3.67 o
   0   6  12       72.84       62.16     11.33 o
   1   6  12       42.74       54.41      4.85 o
   2   6  12       30.63       35.70      4.03 o
   3   6  12       19.30       27.50      4.22 o
   4   6  12       35.03       35.00      4.56 o
   0   7  12      135.33      147.35     10.40 o
   1   7  12       24.04       21.89      3.91 o
   2   7  12       79.24       80.31      5.89 o
   3   7  12        1.13       -0.71      2.70 o
   4   7  12       61.92       63.74      6.79 o
   0   8  12       51.32       65.88     14.65 o
   1   8  12        5.16        2.63      3.17 o
   2   8  12       15.15       19.25      3.62 o
   3   8  12        8.20        8.20      3.56 o
   0   9  12       30.75       31.69      6.71 o
   1   9  12       33.53       35.47      4.90 o
   1   0  13       26.88       23.40      6.17 o
   2   0  13       37.28       43.11      9.95 o
   3   0  13       57.00       42.56      9.95 o
   4   0  13       30.80       31.14      9.40 o
   5   0  13      117.94      126.03     15.11 o
   0   1  13       24.29       19.15      5.32 o
   1   1  13       53.65       55.91      5.99 o
   2   1  13       45.51       41.54      5.45 o
   3   1  13       90.16       99.17      9.50 o
   4   1  13       40.19       32.74      6.64 o
   5   1  13       37.74       41.86      5.87 o
   0   2  13       29.49       32.76      6.19 o
   1   2  13      123.69      105.94      7.58 o
   2   2  13       16.88       17.54      4.56 o
   3   2  13       11.95       14.92      5.60 o
   4   2  13       29.37       30.57      5.08 o
   5   2  13       61.90       40.53     19.46 o
   0   3  13       14.88       16.40      7.37 o
   1   3  13        4.99        3.78      3.29 o
   2   3  13       12.58       11.80      4.13 o
   3   3  13       12.06       11.20      3.40 o
   4   3  13        7.36        7.47      3.23 o
   5   3  13       41.58       42.56      5.97 o
   0   4  13        8.94       11.79      7.00 o
   1   4  13       11.65       13.63      4.11 o
   2   4  13       27.87       32.50      5.45 o
   3   4  13      109.24      105.21      6.60 o
   4   4  13        8.58        5.42      2.85 o
   0   5  13       54.18       51.59     10.50 o
   1   5  13        5.02        9.23      3.75 o
   2   5  13       94.93       94.31      5.51 o
   3   5  13       99.19       98.25      6.50 o
   4   5  13       21.98       25.08      4.36 o
   0   6  13       53.43       53.80     11.05 o
   1   6  13      118.24      122.41      8.21 o
   2   6  13       16.30       19.94      4.11 o
   3   6  13       29.25       26.61      4.41 o
   0   7  13        5.26       -0.37      5.53 o
   1   7  13        7.10       11.95      4.33 o
   2   7  13        7.98        8.45      3.56 o
   0   0  14       14.75       16.95      7.74 o
   1   0  14        8.43        4.32      4.25 o
   2   0  14       68.16       75.91     12.34 o
   3   0  14        1.20        5.16      7.19 o
   4   0  14        7.15        4.05      7.19 o
   0   1  14        6.29       13.82      5.34 o
   1   1  14       11.47       11.46      3.70 o
   2   1  14        5.89        9.65      4.14 o
   3   1  14       14.37       15.69      5.98 o
   4   1  14       51.47       55.93      8.38 o
   0   2  14      102.42      110.23     10.08 o
   1   2  14        4.26        4.52      3.65 o
   2   2  14       50.64       56.47      6.54 o
   3   2  14       12.77       16.45      4.66 o
   4   2  14       29.45       32.70      7.30 o
   0   3  14       35.58       33.57      6.84 o
   1   3  14        1.32        2.06      3.32 o
   2   3  14       32.10       25.63      5.09 o
   3   3  14        2.03        3.42      3.96 o
   0   4  14       85.35       84.02     13.27 o
   1   4  14       49.68       61.77      6.84 o
   2   4  14       12.53       11.99      4.48 o
   3   4  14       39.10       37.27      5.81 o
   0   5  14       52.45       63.38     12.16 o
   1   5  14       11.25       12.57      4.71 o
   2   5  14        1.19        2.27      3.84 o
   0   6  14       24.06       35.38     10.13 o
   1   0  15       41.13       51.63      8.08 o
   2   0  15       81.14      104.03     10.48 o
   0   1  15        3.87        5.81      4.98 o
   1   1  15       19.84       26.20      4.74 o
   2   1  15        0.78       -0.38      3.65 o
   0   2  15        9.58       11.14      5.62 o
   1   2  15        4.78        6.93      3.60 o
   0   3  15       62.08       67.46      8.86 o
 
